# Supplementary material for: miR-1 sustains muscle physiology by controlling V-ATPase complex assembly
Source: Sci Adv. 2021 Oct 15;7(42):eabh1434. doi: 10.1126/sciadv.abh1434 (PMC8519577; doi:10.1126/sciadv.abh1434)
Supplement: Supplementary file 2 — Data file S1 [file sciadv.abh1434_data_file_s1.zip]

Archive with 1 entries (1 files):
- sciadv.abh1434_data_file_s1.xls
