# Supplementary material for: miR-1 sustains muscle physiology by controlling V-ATPase complex assembly
Source: Sci Adv. 2021 Oct 15;7(42):eabh1434. doi: 10.1126/sciadv.abh1434 (PMC8519577; doi:10.1126/sciadv.abh1434)
Supplement: Supplementary file 2 — Data file S1 [file sciadv.abh1434_data_file_s1.zip › sciadv.abh1434_data_file_s1.xls]

## Sheet: Quant-seq_wt_mir-1_muscle
Gene ID	wt_135694.normDESeq2	wt_135695.normDESeq2	mir1.mutant_135696.normDESeq2	mir1.mutant_135697.normDESeq2	baseMean_mir1.mutant.vs.wt	log2FoldChange_mir1.mutant.vs.wt	pvalue_mir1.mutant.vs.wt
D2092.8	12.021	28.7571	82.6723	130.368	22.5141	1.19752	0.000180478
cnc-10	72.1263	86.2713	211.98	251.847	55.1925	1.1428	3.84085e-05
C04G6.5	4.00701	4.79285	31.797	59.2582	8.85732	0.907084	0.00275958
F23A7.4	212.372	313.932	453.638	648.877	144.479	0.881265	0.000133164
B0205.13	4.00701	2.39643	42.396	35.5549	7.48238	0.856542	0.00375962
ttr-50	300.526	256.418	455.757	648.877	147.385	0.851564	0.000128018
cpz-1	96.1684	115.028	154.746	331.846	61.895	0.846729	0.00329033
R09F10.5	52.0912	43.1357	125.068	109.628	29.2647	0.835162	0.00675665
ZK353.2	28.0491	31.1535	50.8752	127.405	21.0652	0.796547	0.0130254
W02D9.10	8.01403	16.775	52.995	53.3324	11.6303	0.794338	0.0120774
F22H10.3	20.0351	50.3249	101.75	88.8873	23.151	0.773704	0.0149713
lsm-5	72.1263	74.2892	135.667	180.737	41.053	0.772304	0.00837338
F07H5.6	32.0561	40.7392	80.5525	100.739	22.5379	0.739288	0.0196535
F59C12.4	312.547	445.735	610.503	1001.46	210.245	0.738742	0.0132715
mxl-3	60.1052	38.3428	112.349	103.702	27.8966	0.725603	0.0195451
gly-3	64.1122	40.7392	108.11	118.516	29.4027	0.721673	0.0194659
F23A7.8	232.407	342.689	474.836	565.916	143.328	0.715743	0.00125231
saeg-2	16.0281	26.3607	50.8752	77.0356	15.1059	0.714487	0.0259413
W02A2.9	20.0351	16.775	61.4743	50.3694	13.1858	0.707677	0.0268654
C29G2.3	0	4.79285	27.5574	35.5549	6.02331	0.697119	0.0129819
K10C2.12	36.0631	45.5321	105.99	79.9985	23.7352	0.691374	0.0284581
inx-15	12.021	21.5678	63.5941	44.4436	12.5625	0.689954	0.0302396
T23F2.3	292.512	347.482	479.075	634.062	155.506	0.682517	0.00148167
K10B2.4	224.393	273.193	375.205	497.769	121.571	0.675315	0.00305852
taf-10	60.1052	83.8749	146.266	139.257	38.0977	0.668287	0.0237913
M02E1.3	48.0842	71.8928	112.349	136.294	32.6973	0.667644	0.0281696
hrg-3	28.0491	50.3249	72.0733	109.628	23.0691	0.657027	0.038651
hpo-12	16.0281	31.1535	48.7554	79.9985	15.6058	0.650308	0.0427112
plin-1	28.0491	33.55	67.8337	77.0356	18.3141	0.643015	0.0446537
dpt-1	8.01403	7.18928	27.5574	44.4436	7.73518	0.640967	0.0321168
emc-5	24.0421	33.55	76.3129	62.2211	17.3967	0.640477	0.0458919
ctl-2	32.0561	31.1535	50.8752	97.776	18.7924	0.626618	0.0507735
hpo-18	312.547	500.853	667.738	687.395	192.353	0.625338	0.00328956
zig-8	36.0631	21.5678	57.2346	77.0356	17.022	0.625214	0.0515061
gcy-34	0	2.39643	25.4376	26.6662	4.83427	0.623294	0.018304
C33A12.4	120.21	196.507	286.173	266.662	77.1308	0.617676	0.0168816
vha-9	356.624	421.771	578.706	687.395	181.35	0.612093	0.00248007
ZK632.10	188.33	203.696	322.21	325.92	92.2636	0.6023	0.0110564
F45E4.5	20.0351	19.1714	97.5109	17.7775	13.704	0.602195	0.0549794
hid-1	24.0421	28.7571	61.4743	62.2211	15.6554	0.597011	0.063023
lin-24	44.0772	98.2535	112.349	165.923	37.3082	0.596173	0.0504938
K06A4.7	96.1684	81.4785	131.428	183.7	43.71	0.590887	0.0415257
bus-18	4.00701	9.5857	21.198	44.4436	7.02823	0.571404	0.0498764
T01C8.2	224.393	354.671	392.163	551.101	135.033	0.568584	0.015446
K10B3.1	144.253	208.489	237.418	352.586	83.6232	0.567426	0.0280852
F55H12.4	12.021	4.79285	55.1148	14.8145	7.69428	0.567347	0.0519978
acs-19	24.0421	21.5678	48.7554	59.2582	13.6267	0.56658	0.0769701
lin-65	4.00701	16.775	25.4376	53.3324	8.83044	0.566532	0.0611915
unc-119	136.239	127.011	239.538	192.589	61.6811	0.563904	0.0346736
T04C12.1	40.0701	28.7571	46.6356	100.739	19.1775	0.562884	0.0794264
T11G6.5	40.0701	14.3786	55.1148	65.184	15.5004	0.561912	0.0797843
nlp-33	312.547	438.546	1201.93	485.917	216.338	0.554634	0.0838811
C33H5.13	28.0491	33.55	40.2762	97.776	17.7094	0.551572	0.0858746
Y38H6C.24	24.0421	14.3786	46.6356	47.4065	11.7497	0.549035	0.0838005
ife-2	24.0421	31.1535	42.396	82.9614	16.0154	0.548366	0.0876129
C15H9.5	20.0351	35.9464	61.4743	62.2211	15.9376	0.543191	0.0907536
snpn-1	32.0561	57.5142	89.0317	85.9244	23.464	0.541995	0.0863386
Y54G2A.52	16.0281	28.7571	40.2762	68.1469	13.5898	0.537878	0.0923699
gei-1	36.0631	45.5321	67.8337	91.8502	21.4019	0.533789	0.0930808
T04F3.4	12.021	11.9821	19.0782	59.2582	9.0777	0.533655	0.0787397
C01B10.6	36.0631	88.6678	84.7921	154.071	32.2514	0.533288	0.0882814
nex-1	72.1263	64.7035	114.469	121.479	33.0661	0.531522	0.0775994
drr-1	24.0421	21.5678	44.5158	59.2582	13.2506	0.53051	0.0973193
Y39A3CL.3	364.638	536.799	640.18	743.69	202.711	0.527801	0.0111066
let-653	20.0351	19.1714	48.7554	44.4436	11.7446	0.526574	0.0977546
F36H1.11	116.203	148.578	173.824	260.736	62.0328	0.525354	0.0544153
F45E12.6	8.01403	14.3786	38.1564	32.592	8.26177	0.523392	0.0854361
bir-1	108.189	74.2892	152.626	145.183	42.6023	0.52332	0.0711607
K08D12.8	8.01403	4.79285	21.198	35.5549	6.17008	0.522814	0.0664935
cutl-18	8.01403	21.5678	33.9168	50.3694	10.1003	0.522715	0.0933219
rpb-12	192.337	309.139	309.491	485.917	115.036	0.519079	0.0365579
sorf-2	20.0351	31.1535	52.995	59.2582	14.4976	0.518076	0.106414
M03D4.4	44.0772	47.9285	80.5525	88.8873	23.1907	0.516445	0.101217
C32E8.9	16.0281	21.5678	36.0366	56.2953	11.5248	0.513231	0.105234
pfd-5	104.182	141.389	195.022	201.478	56.9528	0.512517	0.0596169
Y55B1AL.2	144.253	162.957	209.86	275.551	70.3068	0.511057	0.049398
gst-23	12.021	11.9821	31.797	38.5178	8.36617	0.508091	0.0961992
C06E4.2	244.428	172.543	235.298	411.844	94.3887	0.508018	0.0503098
gkow-1	36.0631	35.9464	61.4743	77.0356	18.6734	0.504465	0.114806
coq-4	4.00701	11.9821	21.198	41.4807	6.97798	0.503637	0.083884
Y106G6D.8	12.021	19.1714	25.4376	59.2582	10.2795	0.501823	0.106627
srm-1	20.0351	7.18928	25.4376	50.3694	9.13907	0.501725	0.100302
F20D12.12	100.175	129.407	175.944	192.589	53.0539	0.500604	0.0695641
wdr-12	8.01403	16.775	33.9168	38.5178	8.62391	0.498354	0.103614
Y75B8A.14	0	2.39643	21.198	20.7404	3.93258	0.497124	0.0442202
ran-1	116.203	131.803	173.824	219.255	56.8654	0.496181	0.0684475
C18E9.9	32.0561	11.9821	31.797	68.1469	12.7715	0.495634	0.117356
Y66C5A.1	44.0772	83.8749	91.1515	136.294	31.5244	0.493864	0.109977
Y37H2A.1	4.00701	0	25.4376	17.7775	4.18868	0.493849	0.0489785
C07B5.8	8.01403	19.1714	29.6772	47.4065	9.24886	0.493541	0.109119
cpi-1	12.021	28.7571	67.8337	29.6291	12.2622	0.492424	0.119229
R06C1.4	140.246	182.128	201.381	305.18	73.528	0.491491	0.0625796
glod-4	4.00701	16.775	29.6772	38.5178	7.89242	0.490398	0.101529
hlh-32	80.1403	74.2892	99.6307	157.034	36.4648	0.489574	0.102945
ech-3	12.021	2.39643	23.3178	32.592	6.23815	0.48858	0.08452
let-504	56.0982	62.3071	95.3911	106.665	28.4255	0.485849	0.114591
B0361.9	8.01403	14.3786	40.2762	26.6662	7.92417	0.484826	0.108025
T20D3.2	4.00701	28.7571	38.1564	50.3694	10.7586	0.48468	0.119231
F09G2.2	52.0912	45.5321	80.5525	88.8873	23.689	0.479572	0.127262
riok-2	44.0772	33.55	72.0733	68.1469	19.3234	0.479539	0.133203
tos-1	188.33	203.696	235.298	361.475	87.7082	0.478838	0.0572717
ZK550.6	28.0491	31.1535	42.396	77.0356	15.8452	0.478345	0.136292
F39B2.5	8.01403	9.5857	31.797	26.6662	6.74692	0.477748	0.103393
trx-3	0	2.39643	16.9584	23.7033	3.81933	0.477174	0.0504924
F07G6.8	0	14.3786	27.5574	32.592	6.61076	0.477084	0.093881
nlp-3	8.01403	11.9821	29.6772	32.592	7.29708	0.47622	0.110068
rpac-19	24.0421	45.5321	63.5941	71.1098	18.1198	0.475449	0.138058
ugt-58	8.01403	21.5678	36.0366	41.4807	9.49989	0.471245	0.128295
cyn-6	116.203	98.2535	146.266	186.663	48.5541	0.471217	0.0947515
F15D4.5	12.021	21.5678	27.5574	56.2953	10.4173	0.468569	0.13343
R01B10.6	24.0421	7.18928	31.797	44.4436	9.53296	0.468203	0.1285
tag-65	24.0421	16.775	38.1564	50.3694	11.4729	0.466668	0.141084
W03F9.1	28.0491	14.3786	50.8752	38.5178	11.6927	0.465078	0.142384
F47D12.6	40.0701	59.9106	65.7139	112.591	24.6844	0.46419	0.141885
dyf-19	24.0421	23.9643	40.2762	59.2582	13.0871	0.463677	0.147034
ZK688.11	92.1613	71.8928	116.589	142.22	37.5087	0.462655	0.118181
vha-10	348.61	371.446	432.44	616.285	156.894	0.462442	0.0324229
ppk-1	24.0421	31.1535	52.995	56.2953	14.5902	0.462317	0.14981
spr-5	8.01403	11.9821	33.9168	26.6662	7.14751	0.461009	0.120277
Y17G7B.10	24.0421	21.5678	46.6356	47.4065	12.3874	0.459937	0.149631
F31D4.8	12.021	4.79285	38.1564	17.7775	6.45286	0.45958	0.108466
lgg-3	60.1052	95.857	105.99	151.108	36.6392	0.45903	0.126972
C50D2.5	176.309	167.75	250.137	257.773	75.5711	0.458513	0.0670929
T19C3.2	4.00701	11.9821	8.47921	56.2953	7.16387	0.456661	0.104506
dct-18	100.175	93.4606	131.428	168.886	43.8142	0.454966	0.113352
Y54F10AR.2	16.0281	19.1714	36.0366	44.4436	10.261	0.453495	0.148916
ebp-2	72.1263	100.65	148.386	124.442	39.5259	0.450308	0.125165
vha-17	428.751	474.492	578.706	711.098	194.527	0.450269	0.0236129
pmp-2	4.00701	16.775	21.198	44.4436	7.66593	0.449666	0.128123
hmp-2	28.0491	11.9821	48.7554	35.5549	11.0293	0.44793	0.154833
C33A12.3	36.0631	47.9285	65.7139	82.9614	20.638	0.447734	0.159572
blos-9	52.0912	33.55	93.2713	53.3324	20.6005	0.447497	0.16148
paqr-1	20.0351	4.79285	38.1564	26.6662	7.95216	0.445128	0.13582
Y17D7B.10	36.0631	43.1357	74.1931	65.184	19.3881	0.44494	0.163297
Y102A11A.5	56.0982	119.821	99.6307	192.589	41.5248	0.444887	0.144658
Y106G6H.8	72.1263	79.082	101.75	139.257	34.7902	0.443817	0.13925
cope-1	60.1052	79.082	105.99	118.516	32.2603	0.443447	0.143106
tbca-1	64.1122	47.9285	67.8337	118.516	26.4678	0.44335	0.158041
T01D3.1	28.0491	23.9643	42.396	59.2582	13.6306	0.443191	0.166523
F09F7.6	68.1193	105.443	137.787	136.294	39.7067	0.441977	0.132576
pxn-2	0	14.3786	36.0366	20.7404	6.31162	0.441786	0.115022
K02D7.1	16.0281	23.9643	31.797	56.2953	11.3613	0.440621	0.163284
T26A8.4	104.182	40.7392	105.99	121.479	33.0317	0.440534	0.155178
F26D11.1	16.0281	43.1357	42.396	77.0356	15.8417	0.438723	0.17128
K08E5.5	24.0421	35.9464	44.5158	71.1098	15.5773	0.4387	0.171844
nhr-4	12.021	31.1535	40.2762	53.3324	12.1329	0.437214	0.16849
npp-6	16.0281	31.1535	46.6356	50.3694	12.7896	0.436506	0.171618
T07A9.12	80.1403	81.4785	139.907	109.628	36.47	0.436466	0.141433
F17C11.12	16.0281	14.3786	21.198	53.3324	9.3081	0.435959	0.155695
T26C5.5	48.0842	28.7571	61.4743	71.1098	18.5764	0.435953	0.173445
zipt-9	16.0281	23.9643	46.6356	38.5178	11.1007	0.43501	0.16932
atf-6	32.0561	33.55	59.3545	59.2582	16.3405	0.434802	0.175548
act-5	20.0351	52.7214	59.3545	77.0356	18.5517	0.433892	0.176309
unc-84	44.0772	50.3249	78.4327	79.9985	22.4268	0.432906	0.170467
ZK792.7	32.0561	23.9643	50.8752	53.3324	14.2125	0.432495	0.177662
T28B8.1	164.288	117.425	209.86	198.515	61.212	0.432222	0.107411
F08B12.4	272.477	349.878	417.601	471.102	134.034	0.431539	0.0469401
Y45G5AM.5	0	9.5857	21.198	26.6662	5.09591	0.431536	0.106379
C35D10.1	76.1333	71.8928	154.746	77.0356	33.6896	0.431008	0.160465
spp-15	364.638	366.653	466.356	562.953	156.168	0.430922	0.0370459
Y66H1A.4	260.456	206.093	248.017	426.659	101.229	0.430797	0.0874741
F38B6.6	56.0982	26.3607	76.3129	62.2211	19.6025	0.430355	0.178911
F40F8.1	56.0982	59.9106	69.9535	121.479	27.2706	0.429762	0.169136
lmtr-2	80.1403	110.236	152.626	139.257	42.7772	0.429563	0.136734
nlp-34	12.021	50.3249	63.5941	59.2582	16.4274	0.428786	0.181418
nlp-31	176.309	234.85	502.393	222.218	100.745	0.428718	0.181282
mig-39	16.0281	19.1714	36.0366	41.4807	9.99818	0.428553	0.171595
glt-3	36.0631	57.5142	44.5158	124.442	23.2873	0.428449	0.180896
rpl-39	3786.63	4205.73	5040.89	5952.48	1684.07	0.428422	0.00678975
T12A7.2	4.00701	9.5857	23.3178	26.6662	5.63937	0.427619	0.126827
C32E8.5	64.1122	64.7035	108.11	94.8131	29.4258	0.427579	0.162641
lst-1	4.00701	26.3607	38.1564	38.5178	9.49481	0.425681	0.165463
his-74	20.0351	9.5857	27.5574	41.4807	8.75122	0.423976	0.165894
erg-28	12.021	26.3607	31.797	53.3324	10.9557	0.422989	0.178662
F56C9.7	12.021	19.1714	33.9168	38.5178	9.19191	0.422964	0.172314
exos-7	12.021	14.3786	29.6772	35.5549	8.1279	0.422926	0.164727
acl-12	36.0631	19.1714	50.8752	50.3694	13.88	0.422202	0.187558
mtx-2	52.0912	45.5321	46.6356	121.479	23.5714	0.421796	0.186581
lin-61	24.0421	9.5857	29.6772	44.4436	9.55749	0.42161	0.172708
fasn-1	96.1684	100.65	182.303	112.591	43.6157	0.420774	0.148977
trpp-3	48.0842	69.4963	84.7921	106.665	27.4122	0.4197	0.176529
Y23H5B.8	40.0701	43.1357	72.0733	68.1469	19.8183	0.418914	0.188607
mrps-2	16.0281	11.9821	25.4376	41.4807	8.42033	0.418759	0.169754
T01B7.5	32.0561	33.55	65.7139	50.3694	16.1162	0.418659	0.192267
K02B12.7	32.0561	45.5321	72.0733	62.2211	18.7944	0.418357	0.190808
Y63D3A.8	36.0631	23.9643	65.7139	41.4807	14.8329	0.417079	0.193659
mob-4	48.0842	45.5321	84.7921	68.1469	21.8699	0.417073	0.187861
ampd-1	20.0351	40.7392	57.2346	56.2953	15.4611	0.416351	0.19475
B0495.7	40.0701	28.7571	40.2762	82.9614	17.0365	0.416222	0.194952
eef-1B.2	132.231	110.236	161.105	192.589	52.8805	0.416151	0.131608
chpf-1	72.1263	76.6856	127.188	100.739	33.4174	0.415886	0.167084
K10G6.9	20.0351	19.1714	33.9168	47.4065	10.6912	0.41537	0.187822
C31E10.6	16.0281	14.3786	36.0366	32.592	8.7846	0.415028	0.178328
zbp-1	60.1052	62.3071	86.9119	106.665	28.0288	0.414782	0.178938
Y57E12AL.1	112.196	98.2535	154.746	154.071	46.0599	0.414209	0.142808
nlp-29	52.0912	69.4963	610.503	68.1469	70.9825	0.414137	0.100056
cyn-10	28.0491	23.9643	55.1148	41.4807	13.1819	0.414	0.195836
pfn-2	60.1052	50.3249	80.5525	94.8131	25.3506	0.413776	0.185333
C07H6.2	60.1052	76.6856	101.75	112.591	31.146	0.413613	0.173868
R11D1.12	24.0421	14.3786	29.6772	50.3694	10.5083	0.413446	0.187339
M04F3.4	72.1263	86.2713	120.829	121.479	35.5433	0.413196	0.164532
tbc-7	48.0842	38.3428	65.7139	77.0356	20.3284	0.412817	0.194811
sec-23	40.0701	64.7035	78.4327	94.8131	24.6608	0.412594	0.189307
T07C4.3	80.1403	83.8749	108.11	142.22	36.7531	0.412522	0.164573
acbp-6	60.1052	33.55	101.75	50.3694	21.8007	0.411129	0.198418
his-35	745.305	970.552	1002.67	1371.83	362.821	0.40988	0.0371014
T22C8.3	24.0421	19.1714	40.2762	44.4436	11.3479	0.409304	0.19708
F32B5.7	56.0982	40.7392	80.5525	74.0727	22.3052	0.408333	0.196851
gtbp-1	116.203	57.5142	105.99	154.071	38.477	0.407828	0.177952
ZK675.4	12.021	64.7035	97.5109	106.665	24.9163	0.407645	0.16778
F29A7.6	8.01403	7.18928	14.8386	35.5549	5.81855	0.405645	0.147503
T28H10.3	32.0561	19.1714	46.6356	47.4065	12.8857	0.405567	0.204401
H12I13.6	148.26	189.318	178.063	394.067	80.6926	0.404923	0.205845
K05C4.2	296.519	294.76	324.33	503.694	125.895	0.403065	0.0819631
pas-2	8.01403	14.3786	31.797	26.6662	7.17205	0.401726	0.176283
T09B4.8	20.0351	21.5678	46.6356	35.5549	10.9807	0.40163	0.204325
vha-1	416.73	510.439	551.148	731.838	196.045	0.401283	0.0512954
daf-25	12.021	23.9643	50.8752	26.6662	10.07	0.401154	0.197901
tag-189	8.01403	16.775	29.6772	32.592	7.72222	0.401	0.182725
M03F4.6	32.0561	28.7571	50.8752	56.2953	14.9005	0.400825	0.211934
ile-2	28.0491	21.5678	52.995	38.5178	12.5185	0.400234	0.20985
Y39A1A.3	60.1052	59.9106	99.6307	85.9244	27.1047	0.399837	0.19652
pis-1	28.0491	19.1714	46.6356	41.4807	12.0046	0.399487	0.209667
Y51H7C.12	12.021	7.18928	31.797	20.7404	6.36415	0.399484	0.166531
dhs-3	0	7.18928	23.3178	17.7775	4.28292	0.398998	0.116003
C50F4.6	573.003	668.603	722.852	980.723	261.243	0.398481	0.0437761
mec-7	32.0561	38.3428	76.3129	44.4436	16.9558	0.39811	0.214956
cdk-7	16.0281	23.9643	42.396	38.5178	10.7246	0.39772	0.207729
F15G9.1	124.217	93.4606	169.584	142.22	46.966	0.397569	0.161364
smo-1	456.8	431.357	559.628	648.877	185.978	0.397009	0.0441902
eaf-1	20.0351	47.9285	57.2346	65.184	16.8872	0.396914	0.216446
tag-343	12.021	23.9643	38.1564	38.5178	9.9931	0.396267	0.205294
rpn-6.1	16.0281	43.1357	65.7139	44.4436	15.0191	0.395578	0.217217
R11D1.10	32.0561	16.775	50.8752	38.5178	12.2607	0.395212	0.214303
col-131	0	11.9821	19.0782	29.6291	5.38326	0.395069	0.143279
nlp-36	64.1122	134.2	114.469	192.589	44.8272	0.39503	0.186862
C08B6.8	8.01403	35.9464	31.797	62.2211	12.2389	0.394777	0.209751
unc-71	96.1684	76.6856	78.4327	186.663	38.8469	0.39469	0.197753
B0205.12	80.1403	110.236	125.068	159.997	42.1725	0.394308	0.175121
mrpl-22	8.01403	11.9821	27.5574	26.6662	6.58342	0.394193	0.177382
C24B5.1	4.00701	11.9821	29.6772	20.7404	5.89039	0.393899	0.163142
C05G5.7	8.01403	9.5857	19.0782	32.592	6.14437	0.393566	0.16923
Y69A2AR.21	28.0491	40.7392	42.396	79.9985	16.9583	0.393496	0.220448
F27C1.2	108.189	131.803	158.985	189.626	52.2102	0.392018	0.156494
M02B1.3	56.0982	40.7392	80.5525	71.1098	22.0424	0.390919	0.217094
lin-37	8.01403	21.5678	25.4376	44.4436	8.82255	0.390592	0.200959
lap-2	24.0421	67.0999	80.5525	74.0727	21.8	0.389585	0.222357
dnj-2	12.021	21.5678	33.9168	38.5178	9.40447	0.389023	0.210571
baf-1	152.267	150.975	226.819	198.515	64.6259	0.388939	0.137127
let-413	24.0421	23.9643	44.5158	44.4436	12.1491	0.38843	0.223345
mdt-19	96.1684	105.443	129.308	165.923	44.0708	0.388414	0.175612
acs-13	24.0421	43.1357	69.9535	47.4065	16.3688	0.388397	0.226494
B0205.8	108.189	110.236	146.266	168.886	47.3292	0.387446	0.16827
hrpf-1	60.1052	33.55	69.9535	77.0356	21.3456	0.387287	0.223654
ZK856.16	104.182	98.2535	120.829	174.812	44.1802	0.387157	0.179859
zip-8	64.1122	110.236	101.75	165.923	39.2081	0.387051	0.198166
Y67D2.7	28.0491	16.775	29.6772	56.2953	11.6019	0.387027	0.22088
R01H2.8	44.0772	40.7392	48.7554	91.8502	19.9953	0.38678	0.22663
Y102A11A.2	4.00701	7.18928	19.0782	23.7033	4.78792	0.385339	0.150398
mutd-1	76.1333	43.1357	82.6723	97.776	26.5854	0.385064	0.218247
attf-4	28.0491	38.3428	63.5941	50.3694	15.9978	0.385031	0.230504
F09E5.11	40.0701	16.775	29.6772	74.0727	14.2451	0.384992	0.226705
panl-2	32.0561	26.3607	50.8752	50.3694	14.1623	0.383829	0.231628
nbet-1	76.1333	95.857	118.709	136.294	37.875	0.382664	0.193982
tag-257	8.01403	14.3786	36.0366	20.7404	7.02248	0.382361	0.194522
idh-1	76.1333	138.993	161.105	157.034	47.3016	0.382226	0.184143
C05G5.5	0	0	16.9584	14.8145	2.81832	0.382049	0.0707491
ska-1	8.01403	4.79285	25.4376	17.7775	4.96925	0.381814	0.158442
K02D10.1	72.1263	69.4963	91.1515	121.479	31.4229	0.381508	0.209956
F18A11.3	64.1122	127.011	120.829	168.886	42.6511	0.381445	0.19896
R05D7.5	8.01403	7.18928	25.4376	20.7404	5.44463	0.380985	0.171907
mif-3	116.203	91.0642	135.667	159.997	44.611	0.380068	0.184171
exc-9	332.582	337.896	459.997	444.436	139.697	0.379957	0.0686679
F46G10.1	8.01403	19.1714	33.9168	29.6291	8.04803	0.379952	0.209588
kbp-2	28.0491	38.3428	57.2346	56.2953	15.9594	0.379872	0.236787
T28D6.6	8.01403	14.3786	29.6772	26.6662	6.98402	0.379673	0.199086
W05H9.1	32.0561	76.6856	52.995	130.368	25.9102	0.37948	0.234695
F46H6.5	44.0772	43.1357	52.995	88.8873	20.3211	0.379063	0.235048
Y71F9B.9	24.0421	19.1714	42.396	38.5178	11.0103	0.378808	0.231507
T25G12.3	48.0842	45.5321	44.5158	109.628	21.9767	0.378674	0.236426
hint-1	56.0982	33.55	80.5525	59.2582	20.3534	0.378495	0.235714
dao-5	84.1473	136.596	133.548	192.589	48.5092	0.378229	0.189202
lec-8	20.0351	47.9285	57.2346	62.2211	16.6244	0.377931	0.239253
F57B10.5	100.175	112.632	120.829	189.626	46.4143	0.377897	0.189521
fib-1	328.575	313.932	366.726	506.657	134.462	0.377427	0.0878013
nstp-2	24.0421	26.3607	33.9168	59.2582	12.7356	0.377277	0.237022
C07A12.7	36.0631	43.1357	61.4743	68.1469	18.5227	0.376877	0.238598
M02D8.3	36.0631	50.3249	63.5941	77.0356	20.1369	0.376411	0.237571
T12G3.2	32.0561	16.775	40.2762	47.4065	12.109	0.376262	0.236898
fce-1	52.0912	26.3607	65.7139	59.2582	18.0441	0.376216	0.240795
usip-1	8.01403	11.9821	31.797	20.7404	6.43385	0.3762	0.194688
lmd-2	48.0842	93.4606	108.11	109.628	31.869	0.376108	0.219733
T05H10.4	12.021	9.5857	29.6772	23.7033	6.6515	0.375656	0.199724
fbxc-24	12.021	11.9821	36.0366	20.7404	7.16534	0.374549	0.206747
hmg-6	0	14.3786	23.3178	26.6662	5.70907	0.374278	0.17243
Y57E12AM.1	388.68	488.871	536.31	651.84	183.231	0.373807	0.0674308
H10E21.5	8.01403	14.3786	21.198	35.5549	7.02035	0.372664	0.20598
cox-17	108.189	52.7214	110.23	121.479	34.8261	0.372367	0.221579
spt-4	16.0281	23.9643	42.396	35.5549	10.4618	0.372037	0.237451
Y43F4B.10	64.1122	107.839	97.5109	162.96	38.3566	0.371986	0.217746
F56B3.2	4.00701	11.9821	27.5574	20.7404	5.70236	0.371292	0.185495
W04B5.2	124.217	112.632	139.907	195.552	50.7648	0.370351	0.186601
spp-7	0	11.9821	16.9584	29.6291	5.19523	0.369853	0.165315
lig-4	12.021	26.3607	50.8752	26.6662	10.2826	0.369844	0.236057
2020-06-01	20.0351	14.3786	36.0366	32.592	9.14003	0.369694	0.233019
F23B12.7	84.1473	57.5142	86.9119	121.479	31.0503	0.369456	0.228456
C54D10.13	16.0281	11.9821	23.3178	38.5178	7.96948	0.369038	0.222276
K07C11.10	44.0772	50.3249	65.7139	82.9614	21.5614	0.368115	0.245663
snr-6	328.575	268.4	360.366	438.51	123.815	0.367079	0.0988582
F28H6.4	8.01403	7.18928	38.1564	8.88873	5.52155	0.366563	0.178689
ech-2	8.01403	9.5857	33.9168	14.8145	5.88369	0.366231	0.194315
W07G4.3	136.239	201.3	218.34	254.81	71.9095	0.36484	0.161148
lin-53	52.0912	33.55	57.2346	77.0356	19.5065	0.364717	0.253907
W01C8.5	100.175	74.2892	131.428	115.553	37.383	0.364429	0.218071
F11E6.8	20.0351	21.5678	31.797	47.4065	10.7157	0.363913	0.248614
F46E10.2	316.554	481.682	428.2	663.692	167.658	0.363757	0.114848
F40G9.6	12.021	23.9643	40.2762	32.592	9.6555	0.363661	0.243017
nlp-30	12.021	33.55	152.626	26.6662	19.9457	0.363126	0.157951
mrps-18B	36.0631	33.55	65.7139	47.4065	16.2088	0.363093	0.258108
kmo-2	0	4.79285	16.9584	17.7775	3.50627	0.363069	0.125856
T26E3.10	52.0912	21.5678	55.1148	62.2211	16.9416	0.361095	0.260835
inx-16	88.1543	91.0642	93.2713	168.886	39.1508	0.360782	0.227901
acly-1	24.0421	21.5678	38.1564	44.4436	11.3725	0.360226	0.256543
C16B8.4	40.0701	26.3607	46.6356	62.2211	15.5483	0.360109	0.262126
vrk-1	20.0351	14.3786	29.6772	38.5178	9.10157	0.359707	0.245215
arrd-1	0	16.775	25.4376	26.6662	6.10967	0.35921	0.197008
emc-2	60.1052	50.3249	93.2713	71.1098	24.3762	0.35912	0.252624
T20D3.8	32.0561	45.5321	52.995	74.0727	18.1533	0.35909	0.262418
lmn-1	112.196	88.6678	135.667	145.183	42.7289	0.358488	0.212919
C31H5.4	524.919	723.721	786.446	877.021	258.309	0.358477	0.067042
F57C2.5	20.0351	11.9821	31.797	32.592	8.5514	0.358056	0.242947
clpp-1	20.0351	11.9821	31.797	32.592	8.5514	0.358056	0.242947
ger-1	28.0491	47.9285	40.2762	88.8873	18.1964	0.357876	0.265069
aip-1	32.0561	28.7571	50.8752	50.3694	14.3748	0.357412	0.265511
R05H5.5	12.021	14.3786	21.198	38.5178	7.63859	0.356981	0.233862
F54D5.17	4.00701	4.79285	25.4376	11.8516	4.08819	0.356843	0.158742
F55A11.6	16.0281	14.3786	27.5574	35.5549	8.29529	0.355698	0.244432
ufm-1	224.393	294.76	343.408	358.512	108.311	0.355569	0.120982
Y47G6A.9	28.0491	57.5142	57.2346	82.9614	20.0253	0.355168	0.266931
B0416.5	76.1333	88.6678	135.667	100.739	35.5878	0.354872	0.234722
asp-10	0	2.39643	8.47921	23.7033	3.06721	0.354099	0.109482
Y51A2D.21	8.01403	11.9821	29.6772	20.7404	6.24582	0.353955	0.219825
K03B8.6	16.0281	23.9643	27.5574	50.3694	10.4596	0.353883	0.259185
sel-12	36.0631	11.9821	42.396	41.4807	11.7017	0.353437	0.263284
C56C10.4	8.01403	31.1535	27.5574	53.3324	10.6493	0.352935	0.256607
hmg-11	809.417	742.892	1028.1	992.574	316.93	0.352726	0.0459439
F59B10.2	0	4.79285	19.0782	14.8145	3.43148	0.352641	0.133606
C06B8.7	48.0842	31.1535	63.5941	59.2582	17.9257	0.352631	0.271138
C39B5.2	24.0421	33.55	50.8752	47.4065	13.8263	0.351939	0.272435
rpt-5	20.0351	33.55	31.797	65.184	13.3555	0.351523	0.270599
R05F9.9	20.0351	11.9821	33.9168	29.6291	8.47662	0.351234	0.251349
F16B4.4	4.00701	16.775	182.303	17.7775	19.5909	0.350779	0.113372
hcp-3	12.021	14.3786	33.9168	23.7033	7.4527	0.350482	0.242351
bris-1	28.0491	43.1357	57.2346	59.2582	16.6473	0.349447	0.276255
cysl-3	84.1473	98.2535	93.2713	171.849	39.6959	0.349384	0.243024
F54D12.9	64.1122	95.857	74.1931	251.847	43.1099	0.349239	0.253974
trx-2	72.1263	79.082	97.5109	121.479	32.8373	0.349112	0.247174
rpb-11	56.0982	69.4963	80.5525	106.665	27.747	0.348635	0.260166
K07A12.1	88.1543	95.857	118.709	142.22	39.467	0.348343	0.232775
K11H12.1	44.0772	62.3071	76.3129	85.9244	23.8272	0.348319	0.268106
ZK418.9	56.0982	45.5321	59.3545	94.8131	22.6897	0.347079	0.273528
odr-4	12.021	45.5321	42.396	62.2211	14.3848	0.346888	0.277515
his-37	1069.87	1277.29	1430.87	1629.6	479.667	0.34663	0.0452679
F54B11.5	12.021	16.775	33.9168	26.6662	7.92808	0.346284	0.253545
T28C6.10	0	9.5857	25.4376	14.8145	4.42071	0.34596	0.17436
Y48G10A.2	8.01403	4.79285	25.4376	14.8145	4.70643	0.345717	0.193679
ubc-9	4.00701	4.79285	21.198	14.8145	3.97494	0.345312	0.171282
imp-2	132.231	76.6856	146.266	139.257	43.8577	0.34501	0.235943
fipr-21	44.0772	45.5321	116.589	26.6662	20.6555	0.344648	0.283121
Y48E1C.1	8.01403	28.7571	44.5158	29.6291	9.83845	0.344615	0.265934
F46H5.4	24.0421	38.3428	65.7139	38.5178	14.7792	0.344039	0.283531
C08F8.9	300.526	313.932	358.247	456.288	126.754	0.343862	0.118089
R07E4.5	12.021	7.18928	29.6772	17.7775	5.9133	0.343558	0.225918
lron-13	8.01403	11.9821	31.797	17.7775	6.17104	0.343159	0.231557
M04C9.3	4.00701	7.18928	21.198	17.7775	4.45032	0.343144	0.190931
snf-1	96.1684	88.6678	144.147	112.591	39.1683	0.343027	0.24162
C41H7.6	176.309	186.921	231.058	257.773	75.5793	0.342369	0.171968
arf-3	276.484	306.742	379.445	391.104	120.082	0.341993	0.117654
elo-9	84.1473	79.082	89.0317	145.183	35.2539	0.341868	0.257219
aph-2	40.0701	16.775	38.1564	56.2953	13.4203	0.341769	0.284272
F46H5.3	621.087	613.485	642.3	977.76	253.211	0.341333	0.0969237
nlp-57	12.021	19.1714	21.198	44.4436	8.58936	0.341301	0.262745
emc-1	136.239	110.236	154.746	180.737	51.6206	0.341143	0.218479
szy-2	36.0631	23.9643	44.5158	53.3324	14.0038	0.341124	0.287423
lon-8	40.0701	21.5678	48.7554	50.3694	14.2599	0.340982	0.287636
hog-1	8.01403	9.5857	14.8386	32.592	5.76831	0.340727	0.224816
blos-2	48.0842	38.3428	52.995	79.9985	19.463	0.340611	0.286581
xbp-1	360.631	299.553	459.997	397.03	134.579	0.340015	0.114667
rpb-9	44.0772	55.1178	67.8337	82.9614	22.1746	0.339793	0.282824
ift-20	40.0701	26.3607	46.6356	59.2582	15.2855	0.339585	0.290267
F59E12.9	224.393	194.11	271.335	281.476	86.1573	0.339428	0.160269
F56H9.2	348.61	496.06	474.836	648.877	174.599	0.339265	0.119758
htz-1	673.179	508.042	682.576	847.392	240.487	0.339084	0.0895247
camt-1	20.0351	31.1535	44.5158	44.4436	12.4314	0.338381	0.289148
cut-6	20.0351	16.775	23.3178	47.4065	9.53849	0.337746	0.275844
nhx-2	4.00701	2.39643	14.8386	17.7775	3.4611	0.336808	0.159237
K01G5.8	176.309	218.075	233.178	299.254	82.2102	0.336763	0.177576
epg-8	80.1403	105.443	156.865	103.702	39.5743	0.336247	0.255686
Y54E10A.6	20.0351	11.9821	29.6772	32.592	8.36337	0.336154	0.271333
F15B9.10	364.638	397.807	407.002	598.508	156.821	0.335495	0.124006
R04E5.9	4.00701	16.775	25.4376	26.6662	6.4651	0.335144	0.244914
F13B6.3	0	7.18928	12.7188	23.7033	3.8684	0.33491	0.169135
F58G1.2	112.196	150.975	144.147	222.218	55.8409	0.334437	0.231541
prx-10	20.0351	11.9821	38.1564	23.7033	8.32705	0.334021	0.272769
vha-4	96.1684	127.011	131.428	180.737	47.486	0.333825	0.241528
Y57G11C.43	4.00701	14.3786	16.9584	32.592	6.02604	0.333695	0.236736
kcc-1	68.1193	57.5142	108.11	71.1098	27.041	0.333324	0.284401
arx-6	32.0561	43.1357	48.7554	71.1098	17.3019	0.332474	0.300057
F52C12.6	24.0421	9.5857	21.198	44.4436	8.80537	0.331932	0.275044
Y47G6A.21	12.021	31.1535	36.0366	44.4436	10.9684	0.331715	0.292402
nhr-201	12.021	11.9821	23.3178	29.6291	6.82561	0.331624	0.260743
math-41	12.021	11.9821	23.3178	29.6291	6.82561	0.331624	0.260743
R11G1.7	84.1473	112.632	125.068	151.108	41.952	0.33161	0.252798
F18C5.9	316.554	520.024	400.643	1016.28	199.889	0.331344	0.298688
T07A9.15	156.274	158.164	175.944	248.884	65.5742	0.330828	0.212601
mom-2	12.021	28.7571	46.6356	29.6291	10.3819	0.330741	0.290709
emo-1	893.564	809.992	924.234	1274.05	346.1	0.330568	0.0835058
nlp-12	16.0281	4.79285	33.9168	14.8145	6.16941	0.330246	0.241921
B0041.5	20.0351	52.7214	65.7139	53.3324	17.0132	0.3301	0.303991
dsl-3	32.0561	43.1357	61.4743	56.2953	17.116	0.329705	0.303909
cmt-1	16.0281	2.39643	12.7188	35.5549	5.91625	0.329338	0.229379
C53D5.1	36.0631	31.1535	44.5158	62.2211	15.43	0.329224	0.305279
eor-1	24.0421	33.55	50.8752	44.4436	13.5635	0.329143	0.304433
Y39G10AR.32	4.00701	4.79285	16.9584	17.7775	3.8617	0.32895	0.188823
C07A9.12	16.0281	21.5678	31.797	38.5178	9.57187	0.328936	0.291719
F14B8.6	12.021	11.9821	38.1564	14.8145	6.82774	0.328822	0.259551
cdl-1	84.1473	76.6856	116.589	106.665	34.0692	0.328584	0.271926
F26F2.8	16.0281	19.1714	33.9168	32.592	9.0217	0.328548	0.289024
pisy-1	40.0701	26.3607	40.2762	65.184	15.247	0.327545	0.30755
hil-5	4.00701	2.39643	16.9584	14.8145	3.38631	0.327499	0.167894
Y53F4B.39	36.0631	40.7392	67.8337	50.3694	17.2973	0.327123	0.307658
unc-6	40.0701	38.3428	55.1148	65.184	17.6261	0.326889	0.307583
ran-5	36.0631	43.1357	74.1931	47.4065	17.8112	0.326789	0.308064
nhr-22	8.01403	2.39643	21.198	14.8145	4.1178	0.32667	0.197208
haly-1	20.0351	31.1535	48.7554	38.5178	12.2818	0.326598	0.305771
calu-2	56.0982	28.7571	63.5941	62.2211	18.6868	0.326236	0.308542
nhr-17	24.0421	26.3607	38.1564	47.4065	12.0604	0.32622	0.306166
arrd-25	104.182	105.443	146.266	139.257	43.9205	0.326136	0.252187
ubc-25	52.0912	74.2892	105.99	77.0356	27.4449	0.325773	0.294435
tmbi-4	20.0351	43.1357	48.7554	56.2953	14.9215	0.325358	0.31066
nepr-1	56.0982	23.9643	55.1148	65.184	17.7724	0.32487	0.311549
Y41E3.8	96.1684	69.4963	103.87	124.442	34.9465	0.324677	0.278724
T21C9.4	44.0772	26.3607	46.6356	62.2211	15.9037	0.324054	0.312942
ppt-1	8.01403	4.79285	12.7188	26.6662	4.62951	0.32395	0.21871
2020-03-06	48.0842	57.5142	52.995	106.665	23.5289	0.323478	0.30833
fos-1	32.0561	52.7214	55.1148	77.0356	19.2419	0.323352	0.312127
dbn-1	28.0491	23.9643	33.9168	53.3324	12.3528	0.323126	0.310786
ift-81	32.0561	14.3786	42.396	35.5549	11.0332	0.323054	0.305694
Y48G1C.9	112.196	162.957	171.704	204.441	57.7713	0.323029	0.237123
R08D7.5	20.0351	38.3428	44.5158	53.3324	13.8575	0.322691	0.313901
F13D12.9	8.01403	7.18928	23.3178	17.7775	4.99378	0.322327	0.236835
Y17G9B.2	120.21	119.821	188.662	133.331	49.8526	0.321941	0.252044
hut-1	40.0701	33.55	50.8752	62.2211	16.5621	0.3218	0.316018
F16F9.1	20.0351	28.7571	31.797	53.3324	11.8791	0.321654	0.311277
fbxb-56	8.01403	7.18928	10.599	32.592	5.17968	0.320594	0.235438
cdd-1	8.01403	14.3786	19.0782	32.592	6.5695	0.320178	0.270708
Y50D7A.10	100.175	55.1178	80.5525	136.294	33.0094	0.319731	0.300248
Y71H2AR.1	84.1473	52.7214	86.9119	103.702	29.0483	0.319671	0.300705
ppfr-1	20.0351	19.1714	31.797	38.5178	9.71473	0.319375	0.307095
toe-2	4.00701	4.79285	19.0782	14.8145	3.78691	0.319227	0.198963
pqn-8	0	2.39643	8.47921	20.7404	2.80439	0.319025	0.135622
hda-4	88.1543	112.632	131.428	145.183	42.3459	0.318827	0.268733
C27A12.2	40.0701	26.3607	46.6356	56.2953	15.0227	0.318565	0.321111
rad-23	64.1122	88.6678	114.469	100.739	32.6412	0.31846	0.292223
C49H3.9	32.0561	31.1535	46.6356	53.3324	14.4741	0.318348	0.321365
alh-13	12.021	11.9821	27.5574	23.7033	6.67604	0.318195	0.278806
H42K12.3	76.1333	88.6678	108.11	121.479	34.9831	0.318186	0.28564
F37B4.10	20.0351	21.5678	40.2762	32.592	10.1538	0.317897	0.311805
C18E3.3	16.0281	16.775	29.6772	32.592	8.43308	0.31766	0.300567
F56F10.2	8.01403	21.5678	33.9168	26.6662	7.99778	0.317298	0.293506
ras-2	60.1052	31.1535	69.9535	62.2211	19.8189	0.317043	0.32133
C34B2.9	8.01403	14.3786	36.0366	14.8145	6.49685	0.316716	0.271848
C49H3.3	180.316	222.868	235.298	299.254	83.1787	0.316587	0.202989
far-5	12.021	16.775	33.9168	23.7033	7.66526	0.316508	0.293548
par-6	12.021	16.775	33.9168	23.7033	7.66526	0.316508	0.293548
aff-1	16.0281	16.775	38.1564	23.7033	8.39675	0.316207	0.30119
panl-3	20.0351	57.5142	59.3545	65.184	17.9255	0.316187	0.324699
tald-1	52.0912	52.7214	59.3545	94.8131	22.972	0.315613	0.318553
cnp-3	0	2.39643	23.3178	5.92582	2.80653	0.31555	0.136487
T03F1.6	4.00701	11.9821	25.4376	17.7775	5.25152	0.315074	0.25075
bed-2	376.659	366.653	407.002	551.101	150.919	0.314654	0.141116
C45G9.5	52.0912	31.1535	65.7139	56.2953	18.2064	0.314294	0.326645
Y119C1B.5	8.01403	4.79285	16.9584	20.7404	4.47994	0.314237	0.232016
mrps-30	40.0701	38.3428	50.8752	68.1469	17.5128	0.314063	0.327212
ercc-1	8.01403	4.79285	4.2396	38.5178	4.92865	0.31394	0.219735
C01F6.9	332.582	361.86	436.679	456.288	140.806	0.313923	0.132517
T25B9.1	4.00701	4.79285	8.47921	26.6662	3.89802	0.313921	0.202657
ssq-2	0	14.3786	23.3178	20.7404	5.18344	0.313786	0.239637
Y110A7A.7	16.0281	19.1714	38.1564	26.6662	8.87213	0.313744	0.30952
ZK265.7	32.0561	16.775	36.0366	44.4436	11.4701	0.313716	0.322124
imb-3	24.0421	19.1714	38.1564	35.5549	10.3714	0.313592	0.319442
rer-1	100.175	136.596	161.105	159.997	49.4844	0.312963	0.263386
Y50D4C.3	8.01403	26.3607	31.797	35.5549	9.02333	0.31281	0.308541
T08H10.3	0	4.79285	10.599	20.7404	3.20499	0.312693	0.168974
daf-12	4.00701	11.9821	16.9584	26.6662	5.28784	0.312558	0.254544
npp-4	8.01403	19.1714	36.0366	20.7404	7.44762	0.312474	0.293703
ZK1127.13	24.0421	76.6856	55.1148	103.702	23.022	0.312404	0.329366
scm-1	200.351	242.039	315.85	260.736	90.385	0.312385	0.19558
Y48G1C.12	48.0842	69.4963	86.9119	82.9614	25.4977	0.312339	0.317263
crn-6	4.00701	4.79285	10.599	23.7033	3.82324	0.31226	0.206179
swip-10	12.021	26.3607	27.5574	44.4436	9.79115	0.311988	0.315788
egl-20	24.0421	38.3428	44.5158	56.2953	14.4758	0.311808	0.331214
T13C2.2	28.0491	19.1714	31.797	47.4065	11.214	0.311551	0.324887
F27C1.6	96.1684	86.2713	125.068	121.479	38.0519	0.311433	0.288078
ubxn-4	32.0561	38.3428	42.396	68.1469	16.0499	0.311424	0.33217
F16B12.6	16.0281	21.5678	38.1564	29.6291	9.34752	0.310393	0.318341
trpp-6	20.0351	21.5678	42.396	29.6291	10.079	0.310319	0.322683
wrt-5	116.203	103.046	101.75	198.515	46.0819	0.310231	0.291478
W04H10.5	36.0631	38.3428	59.3545	53.3324	16.5955	0.310155	0.333721
W04C9.4	220.386	174.939	233.178	278.513	80.454	0.310077	0.21455
cks-1	72.1263	47.9285	76.3129	91.8502	25.5654	0.310031	0.321829
mcm-7	20.0351	26.3607	27.5574	53.3324	11.2905	0.309779	0.326906
tbcc-1	0	9.5857	25.4376	11.8516	4.15789	0.309741	0.212427
let-92	276.484	364.257	381.564	450.362	130.628	0.309148	0.160976
clec-83	12.021	21.5678	21.198	44.4436	8.80192	0.308955	0.312239
smd-1	16.0281	11.9821	25.4376	29.6291	7.36907	0.308857	0.302347
H01G02.1	4.00701	21.5678	29.6772	26.6662	7.26629	0.308686	0.294114
lim-7	8.01403	19.1714	29.6772	26.6662	7.40916	0.308644	0.301241
F33H2.3	96.1684	119.821	133.548	159.997	45.1966	0.308531	0.279042
npp-2	24.0421	14.3786	46.6356	20.7404	9.38435	0.308066	0.317882
trpp-10	0	11.9821	25.4376	14.8145	4.63327	0.308028	0.2318
M106.7	20.0351	47.9285	40.2762	71.1098	15.9086	0.307841	0.337392
R12E2.15	300.526	354.671	313.731	542.212	134.041	0.307821	0.194916
F52C9.5	12.021	28.7571	38.1564	35.5549	10.1554	0.307593	0.325793
C48B6.10	637.115	759.667	765.248	1019.24	282.184	0.30759	0.114688
C49C3.15	40.0701	28.7571	50.8752	53.3324	15.3485	0.307419	0.338431
ttm-5	12.021	11.9821	21.198	29.6291	6.63758	0.307213	0.294343
F52D10.2	16.0281	16.775	21.198	41.4807	8.4694	0.307035	0.314268
maoc-1	24.0421	28.7571	44.5158	41.4807	12.3114	0.30702	0.336268
Y92H12BR.2	40.0701	40.7392	52.995	68.1469	17.9134	0.307009	0.337758
T28F4.5	40.0701	57.5142	99.6307	44.4436	21.4356	0.306787	0.33727
sex-1	20.0351	16.775	27.5574	38.5178	9.12611	0.306675	0.322299
R07A4.2	12.021	7.18928	23.3178	20.7404	5.61203	0.306499	0.275632
unc-61	4.00701	7.18928	10.599	26.6662	4.29862	0.30648	0.231683
unc-39	8.01403	4.79285	19.0782	17.7775	4.40516	0.306324	0.241944
F26F12.3	96.1684	136.596	171.704	142.22	48.4922	0.306217	0.278718
blos-7	16.0281	23.9643	27.5574	44.4436	9.93401	0.305773	0.327804
K12H6.7	20.0351	9.5857	16.9584	41.4807	7.81107	0.30577	0.304613
dao-2	1146.01	1193.42	1341.83	1608.86	469.243	0.305757	0.0747704
D2030.3	20.0351	31.1535	38.1564	47.4065	12.1301	0.3057	0.337411
frm-10	8.01403	7.18928	19.0782	20.7404	4.88054	0.30568	0.259233
gst-43	8.01403	7.18928	19.0782	20.7404	4.88054	0.30568	0.259233
ins-34	36.0631	26.3607	63.5941	32.592	14.069	0.305582	0.339984
M57.2	4.00701	16.775	25.4376	23.7033	6.20228	0.305388	0.2848
hpo-21	72.1263	83.8749	131.428	82.9614	32.8543	0.305297	0.315523
blos-8	32.0561	38.3428	57.2346	50.3694	15.7892	0.305254	0.341782
Y77E11A.14	4.00701	14.3786	16.9584	29.6291	5.76323	0.305209	0.274898
snr-5	228.4	254.021	271.335	355.549	98.3973	0.30507	0.198281
F59F4.2	180.316	299.553	311.611	319.994	98.5897	0.304993	0.212258
F44D12.2	44.0772	33.55	52.995	62.2211	17.1055	0.304801	0.341959
K02C4.3	16.0281	19.1714	40.2762	23.7033	8.79735	0.304766	0.322094
C32B5.18	80.1403	74.2892	91.1515	121.479	32.5589	0.30473	0.313847
phy-2	24.0421	47.9285	74.1931	38.5178	16.3816	0.304578	0.342817
sip-1	20.0351	21.5678	36.0366	35.5549	10.0405	0.304294	0.33264
Y82E9BR.17	20.0351	21.5678	36.0366	35.5549	10.0405	0.304294	0.33264
dph-3	64.1122	86.2713	97.5109	112.591	31.9757	0.304142	0.315801
F18C5.10	92.1613	98.2535	146.266	109.628	39.5884	0.304077	0.298849
gana-1	68.1193	40.7392	69.9535	82.9614	23.2198	0.304039	0.336242
pfn-1	208.365	124.614	243.777	183.7	67.4538	0.303646	0.262279
F59D6.1	16.0281	7.18928	27.5574	20.7404	6.34352	0.303503	0.292765
rps-28	2941.15	4236.88	4294.72	4758.43	1439.73	0.303404	0.0889584
eif-2beta	96.1684	110.236	125.068	154.071	43.0686	0.303326	0.29133
Y71H2B.1	60.1052	40.7392	74.1931	68.1469	21.5709	0.303124	0.339391
rpl-29	5870.28	7488.83	7580.41	9214.65	2674.73	0.302991	0.078162
T16G1.9	64.1122	45.5321	63.5941	91.8502	23.5138	0.302908	0.337554
cids-2	52.0912	64.7035	69.9535	97.776	25.2378	0.302681	0.333786
Y73F8A.13	16.0281	11.9821	27.5574	26.6662	7.29428	0.302459	0.311798
sma-1	424.744	450.528	529.95	580.73	176.157	0.302406	0.12606
sel-9	256.449	189.318	296.772	269.625	89.7807	0.302389	0.213514
npp-8	12.021	28.7571	29.6772	44.4436	10.1917	0.302247	0.333428
dpy-26	72.1263	81.4785	101.75	109.628	32.3746	0.301872	0.316765
F58E2.5	0	7.18928	12.7188	20.7404	3.60559	0.301867	0.204412
Y39A1A.20	24.0421	16.775	33.9168	35.5549	9.78281	0.301858	0.334525
tppp-1	84.1473	76.6856	116.589	100.739	33.5435	0.301746	0.314551
gem-4	12.021	11.9821	23.3178	26.6662	6.56279	0.301671	0.302785
glrx-5	32.0561	47.9285	50.8752	71.1098	17.9151	0.301491	0.346948
M01H9.4	4.00701	4.79285	14.8386	17.7775	3.67367	0.301339	0.220422
ocrl-1	20.0351	31.1535	21.198	68.1469	12.4656	0.300702	0.3406
C27A7.8	4.00701	14.3786	19.0782	26.6662	5.68844	0.30068	0.282128
pptr-2	20.0351	26.3607	33.9168	44.4436	11.0661	0.300268	0.342998
ZK1240.3	4.00701	16.775	14.8386	35.5549	6.31339	0.300216	0.288984
nhr-40	88.1543	165.353	186.543	157.034	52.9624	0.300208	0.290188
F38E1.9	56.0982	33.55	65.7139	62.2211	19.3	0.300134	0.347769
F10D7.5	20.0351	28.7571	42.396	38.5178	11.5052	0.300133	0.344912
C49C3.21	24.0421	40.7392	33.9168	71.1098	15.0623	0.29989	0.349525
T23B3.2	593.038	541.592	623.222	808.874	227.673	0.299776	0.126577
F11C1.7	28.0491	16.775	25.4376	50.3694	10.7002	0.299402	0.339936
trx-4	220.386	258.814	271.335	349.623	97.5859	0.299107	0.208467
zen-4	12.021	11.9821	31.797	17.7775	6.52647	0.299104	0.304288
C35A11.2	12.021	11.9821	31.797	17.7775	6.52647	0.299104	0.304288
ins-2	36.0631	38.3428	55.1148	56.2953	16.4822	0.298742	0.35186
Y57E12AL.6	80.1403	105.443	103.87	151.108	39.0786	0.29817	0.313558
cids-1	8.01403	19.1714	23.3178	32.592	7.3707	0.298103	0.316717
him-1	100.175	88.6678	105.99	148.145	39.293	0.298091	0.3108
bpnt-1	44.0772	40.7392	50.8752	74.0727	18.6065	0.297766	0.352123
sas-6	16.0281	23.9643	31.797	38.5178	9.78444	0.29763	0.341234
W04E12.9	24.0421	11.9821	36.0366	26.6662	8.75726	0.297232	0.332897
snai-1	8.01403	11.9821	19.0782	26.6662	5.8313	0.297162	0.295257
crn-3	40.0701	64.7035	80.5525	71.1098	22.7463	0.296693	0.348101
T19D12.6	76.1333	81.4785	99.6307	115.553	33.0677	0.296631	0.323879
lec-10	8.01403	21.5678	31.797	26.6662	7.80975	0.296409	0.324679
pfs-2	32.0561	35.9464	42.396	62.2211	15.3117	0.295782	0.357012
apy-1	8.01403	4.79285	8.47921	29.6291	4.51627	0.295747	0.251505
sec-16	36.0631	45.5321	61.4743	59.2582	17.9468	0.295634	0.355786
vms-1	36.0631	43.1357	52.995	65.184	17.5078	0.295433	0.356628
cdf-2	0	11.9821	21.198	17.7775	4.52003	0.295256	0.249766
F53F4.16	52.0912	69.4963	82.6723	88.8873	26.0027	0.295141	0.343108
W09G3.8	32.0561	52.7214	61.4743	65.184	18.7547	0.294974	0.356496
F35A5.8	24.0421	33.55	33.9168	59.2582	13.3733	0.294944	0.356389
tat-5	60.1052	59.9106	78.4327	88.8873	25.4872	0.294504	0.344612
oxy-5	60.1052	59.9106	78.4327	88.8873	25.4872	0.294504	0.344612
Y47G6A.7	24.0421	38.3428	42.396	56.2953	14.2877	0.294186	0.359105
B0272.3	44.0772	47.9285	59.3545	74.0727	19.9963	0.293682	0.356545
lbp-1	216.379	201.3	252.256	281.476	84.3919	0.293437	0.22709
snu-23	164.288	143.786	156.865	245.921	63.0545	0.292883	0.280915
dad-1	240.421	318.725	307.371	414.807	113.656	0.292846	0.209861
B0041.8	16.0281	14.3786	29.6772	26.6662	7.69488	0.292629	0.332988
bre-4	44.0772	43.1357	63.5941	62.2211	18.896	0.29261	0.359496
ftn-2	176.309	213.282	235.298	269.625	79.3449	0.292535	0.240026
C10F3.7	40.0701	47.9285	55.1148	74.0727	19.2648	0.292517	0.359738
uaf-2	653.143	615.881	691.055	900.724	253.758	0.291902	0.130125
T13F2.2	16.0281	28.7571	40.2762	35.5549	10.6989	0.291841	0.354903
C48B6.3	64.1122	79.082	101.75	94.8131	30.1371	0.2917	0.33901
K10D3.4	144.253	103.046	156.865	162.96	50.3049	0.291581	0.297062
tag-322	20.0351	16.775	46.6356	17.7775	8.97867	0.291463	0.341317
F10C1.8	4.00701	11.9821	23.3178	17.7775	5.06349	0.291413	0.283692
pld-1	28.0491	76.6856	78.4327	77.0356	23.0805	0.290964	0.36066
C56G2.15	4.00701	7.18928	16.9584	17.7775	4.07426	0.290942	0.254275
C08F1.6	28.0491	19.1714	29.6772	47.4065	11.026	0.290837	0.35714
F10E7.2	12.021	9.5857	16.9584	29.6291	6.04895	0.290793	0.308781
F40A3.2	52.0912	76.6856	65.7139	118.516	27.7643	0.290753	0.352883
eif-2alpha	144.253	134.2	161.105	201.478	56.8609	0.290568	0.283881
dhp-1	0	9.5857	14.8386	20.7404	4.00619	0.290484	0.239081
acs-22	8.01403	2.39643	12.7188	20.7404	3.89131	0.289949	0.242231
R09F10.3	12.021	23.9643	38.1564	26.6662	8.94184	0.28925	0.347916
C11H1.7	60.1052	62.3071	80.5525	88.8873	25.8878	0.288813	0.353031
erfa-1	36.0631	55.1178	57.2346	77.0356	19.9979	0.28861	0.36578
rha-1	124.217	103.046	142.027	154.071	46.4231	0.288577	0.306957
bra-1	20.0351	28.7571	52.995	26.6662	11.394	0.288369	0.361824
kbp-4	16.0281	31.1535	27.5574	53.3324	11.3602	0.288347	0.360757
Y37E11B.1	16.0281	26.3607	33.9168	38.5178	10.185	0.287761	0.359535
bus-4	8.01403	7.18928	23.3178	14.8145	4.73097	0.287053	0.283909
nhr-146	16.0281	23.9643	36.0366	32.592	9.63487	0.286298	0.359313
M57.1	0	7.18928	16.9584	14.8145	3.45602	0.28625	0.223011
ZK858.5	12.021	40.7392	46.6356	41.4807	12.496	0.285955	0.367979
C36E6.2	12.021	26.3607	38.1564	29.6291	9.41722	0.285694	0.357203
Y105E8A.11	96.1684	146.182	167.464	154.071	50.0177	0.285434	0.310108
ZK688.5	68.1193	40.7392	80.5525	68.1469	22.8458	0.285308	0.367388
fip-5	8.01403	7.18928	33.9168	5.92582	4.88267	0.285298	0.275896
C53A5.2	220.386	232.453	250.137	328.883	91.5277	0.285258	0.237432
T28A11.2	8.01403	7.18928	14.8386	23.7033	4.76729	0.285191	0.287584
ttr-32	4.00701	7.18928	29.6772	5.92582	4.15118	0.28509	0.252738
pqn-59	585.024	704.549	733.451	882.947	257.765	0.284245	0.13688
F13H10.6	212.372	337.896	284.053	429.622	112.114	0.283915	0.24991
sym-2	108.189	93.4606	135.667	127.405	41.2217	0.283824	0.325888
arl-1	56.0982	35.9464	63.5941	65.184	19.5874	0.283816	0.374022
sup-12	212.372	266.003	324.33	284.439	96.4316	0.283695	0.230236
asc-1	20.0351	14.3786	36.0366	23.7033	8.35158	0.283367	0.35369
his-72	1053.84	1111.94	1354.55	1324.42	429.739	0.282971	0.091013
ZK1058.5	0	2.39643	8.47921	17.7775	2.54158	0.282648	0.168553
rpc-2	20.0351	21.5678	42.396	26.6662	9.81619	0.282646	0.365943
atx-2	24.0421	28.7571	44.5158	38.5178	12.0486	0.282516	0.37565
T03F6.3	0	4.79285	8.47921	20.7404	3.01696	0.282515	0.200544
lbp-5	156.274	186.921	203.501	239.996	69.7809	0.282479	0.273353
Y54E10A.10	24.0421	4.79285	29.6772	23.7033	7.29265	0.282144	0.335043
Y55B1BL.1	40.0701	26.3607	52.995	44.4436	14.5355	0.282077	0.379469
sec-10	4.00701	11.9821	16.9584	23.7033	5.02503	0.281742	0.298471
F54D1.6	20.0351	38.3428	59.3545	32.592	13.334	0.281672	0.377793
T13C2.6	12.021	19.1714	25.4376	32.592	7.91415	0.281636	0.35276
F25H2.4	48.0842	38.3428	65.7139	56.2953	18.4887	0.281587	0.378643
ndx-3	16.0281	14.3786	23.3178	32.592	7.65642	0.281496	0.350479
vha-2	532.933	536.799	549.029	791.097	213.759	0.281459	0.169745
F10D2.10	4.00701	4.79285	19.0782	11.8516	3.5241	0.281359	0.24462
lst-2	8.01403	28.7571	40.2762	26.6662	9.19957	0.281274	0.359582
Y65B4BL.6	32.0561	26.3607	33.9168	56.2953	13.1836	0.281193	0.379235
atx-3	16.0281	16.775	21.198	38.5178	8.20659	0.280725	0.355899
nspe-1	4.00701	7.18928	25.4376	8.88873	4.03794	0.28064	0.263466
T22C1.1	48.0842	45.5321	72.0733	59.2582	19.9533	0.280573	0.378347
Y38F2AR.9	713.249	647.035	761.009	924.428	270.161	0.280451	0.134203
ddx-27	24.0421	14.3786	40.2762	23.7033	9.08307	0.280378	0.363464
nmt-1	68.1193	74.2892	127.188	65.184	29.6956	0.280367	0.366604
aspm-1	12.021	9.5857	21.198	23.7033	5.89938	0.280363	0.326036
C41H7.3	12.021	16.775	27.5574	26.6662	7.36399	0.280312	0.349706
pfd-6	32.0561	31.1535	52.995	41.4807	13.987	0.280144	0.382539
dyf-2	28.0491	23.9643	31.797	50.3694	11.902	0.280084	0.378562
clh-5	36.0631	33.55	46.6356	56.2953	15.305	0.280023	0.38323
D1069.1	4.00701	14.3786	14.8386	29.6291	5.5752	0.279831	0.311465
rpb-4	72.1263	55.1178	82.6723	88.8873	26.5044	0.279639	0.368043
skr-18	8.01403	7.18928	16.9584	20.7404	4.69251	0.279319	0.296848
F15D4.2	36.0631	31.1535	57.2346	41.4807	14.7185	0.279229	0.384438
flp-10	64.1122	67.0999	61.4743	121.479	27.867	0.279214	0.372256
F47G4.4	136.239	162.957	180.183	207.404	60.9188	0.278932	0.29493
T07D3.4	0	11.9821	16.9584	20.7404	4.40678	0.278893	0.272693
lpr-4	156.274	177.336	214.1	213.329	67.5055	0.278865	0.27984
mage-1	4.00701	4.79285	10.599	20.7404	3.56042	0.278818	0.248609
Y34D9A.7	4.00701	4.79285	10.599	20.7404	3.56042	0.278818	0.248609
W10D9.3	4.00701	2.39643	10.599	17.7775	3.08504	0.278499	0.222333
Y32H12A.8	100.175	93.4606	122.949	130.368	39.6455	0.277788	0.339358
K10D2.7	56.0982	43.1357	63.5941	74.0727	21.0135	0.277645	0.382045
fbl-1	20.0351	9.5857	19.0782	35.5549	7.47347	0.277495	0.350631
Y75B7AR.1	20.0351	9.5857	19.0782	35.5549	7.47347	0.277495	0.350631
ifp-1	0	4.79285	10.599	17.7775	2.94218	0.277485	0.207174
R09B3.3	544.954	754.874	712.253	918.502	259.948	0.277373	0.17079
Y50E8A.1	32.0561	28.7571	33.9168	59.2582	13.659	0.277274	0.386514
ccdc-47	88.1543	117.425	135.667	136.294	42.3587	0.277215	0.336269
cst-1	80.1403	47.9285	93.2713	77.0356	26.4665	0.276879	0.375537
asp-4	96.1684	64.7035	112.349	97.776	32.9081	0.276665	0.360946
lin-52	36.0631	35.9464	46.6356	59.2582	15.7803	0.276643	0.388954
nas-36	0	0	19.0782	5.92582	2.2179	0.27664	0.134948
hlh-13	48.0842	52.7214	59.3545	82.9614	21.5653	0.276511	0.383437
nrde-1	12.021	21.5678	25.4376	35.5549	8.38954	0.276464	0.365493
W05H9.2	20.0351	19.1714	27.5574	38.5178	9.33867	0.276017	0.374782
vha-19	128.224	131.803	163.225	171.849	52.7865	0.275928	0.313173
ZK180.3	16.0281	14.3786	33.9168	20.7404	7.54531	0.275669	0.358688
T25G3.3	16.0281	50.3249	59.3545	44.4436	15.0927	0.275478	0.390035
Y105C5A.1268	44.0772	40.7392	63.5941	56.2953	18.1578	0.275387	0.389406
tomm-22	68.1193	91.0642	89.0317	127.405	33.3182	0.274896	0.364374
prmt-7	24.0421	16.775	33.9168	32.592	9.52	0.274845	0.378119
T01D1.8	20.0351	16.775	29.6772	32.592	8.78851	0.274553	0.373897
C18A3.9	84.1473	129.407	125.068	159.997	44.2284	0.274529	0.343075
T07F10.5	12.021	4.79285	10.599	29.6291	5.05973	0.274036	0.305851
gly-12	12.021	33.55	38.1564	38.5178	10.8434	0.2735	0.38477
K02E2.6	16.0281	9.5857	33.9168	14.8145	6.59454	0.273436	0.345345
Y63D3A.7	332.582	409.789	440.919	488.88	148.324	0.273387	0.19237
ptc-1	288.505	357.067	360.366	453.325	129.439	0.273362	0.216367
Y43B11AR.1	72.1263	91.0642	82.6723	139.257	34.1608	0.273319	0.368529
C05D9.4	56.0982	52.7214	95.3911	53.3324	22.8445	0.273271	0.388717
coq-6	4.00701	4.79285	12.7188	17.7775	3.48564	0.27309	0.2572
B0001.5	36.0631	23.9643	44.5158	44.4436	13.2154	0.272845	0.39408
lin-45	24.0421	19.1714	33.9168	35.5549	9.99538	0.272545	0.385146
ZK757.2	24.0421	19.1714	33.9168	35.5549	9.99538	0.272545	0.385146
C34B4.4	20.0351	23.9643	44.5158	26.6662	10.2168	0.272523	0.385206
ech-1.2	68.1193	74.2892	93.2713	97.776	29.5781	0.271988	0.373304
Y82E9BR.16	20.0351	11.9821	21.198	35.5549	7.87407	0.271778	0.367409
ccdc-149	8.01403	7.18928	19.0782	17.7775	4.61772	0.271641	0.308429
ncx-1	20.0351	31.1535	42.396	38.5178	11.7177	0.271596	0.39323
F41G3.6	16.0281	23.9643	31.797	35.5549	9.52162	0.271437	0.3841
rpb-10	232.407	287.571	267.095	394.067	104.769	0.271163	0.259518
vps-54	12.021	45.5321	57.2346	35.5549	13.3357	0.270929	0.394185
ugt-50	148.26	136.596	203.501	157.034	57.2473	0.270698	0.318357
T04H1.2	8.01403	4.79285	19.0782	14.8145	4.14234	0.270693	0.291407
spds-1	8.01403	4.79285	19.0782	14.8145	4.14234	0.270693	0.291407
K07A1.15	4.00701	7.18928	12.7188	20.7404	3.96102	0.270387	0.283
let-49	28.0491	21.5678	38.1564	38.5178	11.2023	0.270343	0.394071
C39D10.2	4.00701	14.3786	19.0782	23.7033	5.42563	0.270333	0.3282
cni-1	240.421	220.471	284.053	290.365	91.8339	0.270251	0.252704
hot-2	8.01403	0	25.4376	5.92582	3.49285	0.269635	0.234001
thoc-3	8.01403	14.3786	14.8386	32.592	6.19344	0.269587	0.345137
C17F4.2	4.00701	9.5857	10.599	26.6662	4.51119	0.269105	0.300655
inx-7	20.0351	38.3428	38.1564	53.3324	13.2934	0.268958	0.400322
nhr-62	40.0701	47.9285	67.8337	56.2953	18.8161	0.268873	0.400091
sod-1	144.253	138.993	192.902	165.923	56.9527	0.268612	0.319185
C34B2.10	140.246	191.714	190.782	237.033	67.3933	0.26847	0.308158
R151.10	16.0281	19.1714	25.4376	35.5549	8.5324	0.268259	0.382291
dis-3	52.0912	43.1357	52.995	79.9985	20.2436	0.268084	0.40054
F25H2.7	12.021	4.79285	14.8386	23.7033	4.91016	0.26801	0.318477
C25F9.10	12.021	4.79285	14.8386	23.7033	4.91016	0.26801	0.318477
F41G3.18	0	7.18928	12.7188	17.7775	3.34277	0.267844	0.24708
R07E3.2	80.1403	117.425	86.9119	180.737	41.2653	0.267685	0.375228
Y37E11B.6	12.021	33.55	29.6772	47.4065	10.8797	0.2676	0.393983
F59C6.14	12.021	7.18928	14.8386	26.6662	5.38554	0.267522	0.333589
crp-1	20.0351	23.9643	27.5574	44.4436	10.2894	0.267307	0.394705
F48A9.1	4.00701	11.9821	21.198	17.7775	4.87546	0.267254	0.320672
pcm-1	24.0421	52.7214	55.1148	59.2582	16.9541	0.267175	0.405321
dgk-4	88.1543	93.4606	118.709	118.516	37.1519	0.267069	0.363895
T20F5.6	40.0701	47.9285	46.6356	79.9985	19.0383	0.266826	0.404555
nlp-51	0	2.39643	23.3178	2.96291	2.54371	0.26664	0.18071
F35D11.5	24.0421	26.3607	42.396	35.5549	11.3852	0.266416	0.401708
blmp-1	152.267	131.803	156.865	204.441	57.246	0.266306	0.327505
gly-7	40.0701	16.775	42.396	41.4807	12.4823	0.265853	0.403574
gly-10	12.021	14.3786	31.797	17.7775	6.73903	0.265707	0.36503
F17C11.7	12.021	14.3786	31.797	17.7775	6.73903	0.265707	0.36503
Y45G5AL.1	12.021	21.5678	48.7554	11.8516	8.35535	0.26539	0.37431
Y11D7A.10	252.442	249.228	269.215	358.512	100.18	0.265389	0.260589
B0496.1	0	0	14.8386	8.88873	2.10466	0.26527	0.144713
Y67A10A.7	4.00701	4.79285	14.8386	14.8145	3.41085	0.265103	0.268496
F13H8.1	4.00701	4.79285	14.8386	14.8145	3.41085	0.265103	0.268496
Y51H4A.24	8.01403	2.39643	6.35941	26.6662	3.85285	0.264857	0.272681
arx-1	32.0561	21.5678	33.9168	47.4065	11.9701	0.264846	0.405258
rme-1	56.0982	59.9106	72.0733	85.9244	24.3049	0.264724	0.398195
suds-3	32.0561	14.3786	36.0366	35.5549	10.4691	0.264642	0.399195
EGAP9.3	8.01403	2.39643	19.0782	11.8516	3.66696	0.26395	0.277668
F33A8.6	4.00701	7.18928	14.8386	17.7775	3.88623	0.26392	0.293176
madf-10	8.01403	23.9643	31.797	26.6662	8.02232	0.263884	0.382175
ifta-2	24.0421	28.7571	42.396	38.5178	11.8606	0.263638	0.407996
F13G3.10	292.512	371.446	370.965	459.251	132.536	0.263319	0.231354
B0495.8	40.0701	43.1357	63.5941	53.3324	17.7521	0.263294	0.410998
aho-3	76.1333	64.7035	116.589	68.1469	28.8789	0.263042	0.396229
C29E4.13	0	9.5857	21.198	11.8516	3.78183	0.263024	0.274973
F44G4.2	272.477	234.85	303.132	322.957	100.536	0.26294	0.255348
nep-22	0	11.9821	10.599	26.6662	4.36832	0.262537	0.294122
exos-2	16.0281	14.3786	29.6772	23.7033	7.43206	0.262513	0.382053
C29E4.12	124.217	172.543	158.985	225.181	60.3994	0.262347	0.337186
E04D5.5	196.344	131.803	135.667	364.438	73.4674	0.262223	0.409959
F11E6.3	8.01403	16.775	33.9168	14.8145	6.52139	0.262179	0.363814
K08F8.7	12.021	28.7571	36.0366	32.592	9.70457	0.262087	0.400001
exos-1	20.0351	11.9821	33.9168	20.7404	7.68817	0.261876	0.383664
ZC247.2	48.0842	50.3249	78.4327	56.2953	20.6797	0.261846	0.410345
ZC443.2	24.0421	28.7571	57.2346	23.7033	11.8627	0.261035	0.409774
sec-5	8.01403	19.1714	33.9168	17.7775	6.99677	0.261033	0.374024
jmjd-5	8.01403	19.1714	33.9168	17.7775	6.99677	0.261033	0.374024
taf-11.1	12.021	9.5857	16.9584	26.6662	5.78613	0.260532	0.357676
tbc-17	28.0491	26.3607	25.4376	59.2582	12.3389	0.260395	0.412224
mrpl-17	24.0421	26.3607	57.2346	20.7404	11.3873	0.260204	0.408682
F35G2.1	0	4.79285	14.8386	11.8516	2.79261	0.259879	0.228598
C02B10.4	48.0842	40.7392	65.7139	56.2953	18.7012	0.259823	0.41625
igcm-2	24.0421	19.1714	38.1564	29.6291	9.84581	0.259577	0.407126
C07D8.6	8.01403	4.79285	21.198	11.8516	4.06756	0.259447	0.307337
C34C12.6	20.0351	19.1714	33.9168	29.6291	9.11432	0.259256	0.403697
rab-14	120.21	100.65	146.266	133.331	44.3915	0.25909	0.363219
rde-12	92.1613	98.2535	105.99	142.22	38.9068	0.258785	0.378233
lid-1	12.021	19.1714	23.3178	32.592	7.72612	0.258682	0.391143
Y73B6BL.27	180.316	174.939	218.34	225.181	70.8528	0.258601	0.308948
vem-1	56.0982	47.9285	72.0733	68.1469	21.6651	0.258528	0.414112
Y82E9BR.22	72.1263	76.6856	84.7921	112.591	30.7081	0.258412	0.396816
Y60A3A.19	144.253	158.164	175.944	207.404	60.8285	0.258408	0.331176
crn-5	24.0421	31.1535	31.797	53.3324	12.4471	0.2582	0.418028
Y32H12A.7	40.0701	38.3428	48.7554	62.2211	16.7992	0.257878	0.421515
let-805	28.0491	55.1178	63.5941	56.2953	18.0114	0.257846	0.421275
hpo-35	8.01403	26.3607	21.198	41.4807	8.60881	0.257716	0.395101
elt-2	8.01403	7.18928	12.7188	23.7033	4.57926	0.25756	0.32994
ZK1307.1	16.0281	9.5857	23.3178	23.7033	6.44284	0.256947	0.377268
Y37B11A.3	16.0281	9.5857	23.3178	23.7033	6.44284	0.256947	0.377268
taf-2	16.0281	16.775	19.0782	38.5178	8.01856	0.25692	0.39554
tag-96	4.00701	7.18928	23.3178	8.88873	3.84991	0.256851	0.299491
wsp-1	56.0982	57.5142	78.4327	74.0727	23.6051	0.256627	0.41374
nxt-1	104.182	107.839	116.589	157.034	43.0775	0.256534	0.373457
sox-3	24.0421	19.1714	29.6772	38.5178	9.88213	0.256403	0.412964
ahcy-1	212.372	150.975	188.662	263.699	72.3547	0.256314	0.330109
set-23	0	14.3786	10.599	29.6291	4.84371	0.256229	0.318557
tag-353	100.175	67.0999	89.0317	127.405	34.0359	0.256124	0.398287
aqp-10	88.1543	64.7035	76.3129	124.442	31.3661	0.256118	0.404672
F32D8.3	4.00701	14.3786	10.599	32.592	5.46195	0.256079	0.346319
R05D11.4	24.0421	50.3249	61.4743	47.4065	16.2544	0.255919	0.425507
fkb-1	244.428	191.714	296.772	237.033	86.036	0.255591	0.30006
F56C11.5	32.0561	62.3071	55.1148	79.9985	20.355	0.25534	0.424267
ZC373.3	12.021	9.5857	19.0782	23.7033	5.71135	0.255085	0.367554
scav-6	4.00701	4.79285	16.9584	11.8516	3.33607	0.25489	0.282736
ZK470.2	4.00701	4.79285	16.9584	11.8516	3.33607	0.25489	0.282736
scc-3	52.0912	52.7214	84.7921	56.2953	21.8118	0.254765	0.421817
R102.2	12.021	33.55	36.0366	38.5178	10.6553	0.254388	0.418028
sto-4	64.1122	43.1357	82.6723	59.2582	22.1026	0.254272	0.422854
skr-19	164.288	131.803	163.225	207.404	59.1392	0.254061	0.347404
R06F6.8	28.0491	33.55	48.7554	41.4807	13.4681	0.253827	0.42841
cutl-6	0	11.9821	14.8386	20.7404	4.21875	0.253773	0.310333
F07H5.13	212.372	184.525	224.699	266.662	78.79	0.253756	0.30887
R05D7.7	20.0351	23.9643	14.8386	59.2582	10.4753	0.253673	0.411532
eif-2Bepsilon	16.0281	16.775	21.198	35.5549	7.94377	0.253571	0.402531
spas-1	36.0631	19.1714	50.8752	29.6291	12.0403	0.253538	0.424493
R186.8	224.393	294.76	279.814	370.364	103.722	0.253466	0.286081
ctns-1	4.00701	9.5857	16.9584	17.7775	4.28683	0.25342	0.328383
Y54E10BR.5	92.1613	76.6856	101.75	115.553	34.2523	0.253327	0.3972
rpn-3	8.01403	26.3607	33.9168	26.6662	8.42292	0.25312	0.404842
Y116A8C.3	20.0351	16.775	36.0366	23.7033	8.56415	0.253102	0.409796
T14B4.2	40.0701	35.9464	61.4743	44.4436	16.1379	0.252932	0.430823
sma-6	16.0281	4.79285	23.3178	17.7775	5.49207	0.252839	0.360694
F35H10.5	52.0912	40.7392	52.995	74.0727	19.5054	0.252592	0.428973
egl-3	12.021	38.3428	50.8752	29.6291	11.6082	0.252482	0.423059
nlp-52	8.01403	7.18928	14.8386	20.7404	4.50448	0.25235	0.339515
F19C7.1	12.021	11.9821	19.0782	26.6662	6.18673	0.252194	0.382219
acbp-3	232.407	230.057	271.335	299.254	91.6335	0.252043	0.28676
fbxc-40	24.0421	19.1714	40.2762	26.6662	9.77102	0.2519	0.420228
W08A12.3	28.0491	55.1178	57.2346	62.2211	17.973	0.251437	0.432922
xrn-1	28.0491	28.7571	50.8752	32.592	12.4425	0.251089	0.431441
hlh-17	0	11.9821	23.3178	11.8516	4.18243	0.250956	0.312091
R10E4.11	0	2.39643	6.35941	17.7775	2.35355	0.250786	0.202673
ZK686.3	100.175	98.2535	112.349	142.22	40.1817	0.250781	0.389068
T07D4.5	8.01403	7.18928	23.3178	11.8516	4.46815	0.250715	0.339561
C05C8.1	24.0421	9.5857	23.3178	32.592	7.94214	0.250616	0.40515
F23F1.10	20.0351	38.3428	36.0366	53.3324	13.1054	0.250553	0.432917
igcm-4	88.1543	88.6678	114.469	112.591	35.825	0.250237	0.397907
rsp-8	384.673	313.932	345.528	509.62	137.821	0.250109	0.268658
par-3	128.224	107.839	150.506	145.183	47.1673	0.250078	0.373706
mdt-8	20.0351	21.5678	36.0366	29.6291	9.51492	0.250062	0.423074
dnc-3	28.0491	40.7392	46.6356	53.3324	14.969	0.250015	0.436214
pen-2	16.0281	71.8928	46.6356	85.9244	19.557	0.249881	0.436418
cytb-5.1	128.224	184.525	173.824	225.181	63.1338	0.249771	0.353738
mrps-6	48.0842	47.9285	57.2346	74.0727	20.1637	0.249753	0.432802
T09A5.5	76.1333	153.371	135.667	165.923	47.109	0.249618	0.3916
ttx-7	52.0912	64.7035	74.1931	82.9614	24.2998	0.249196	0.426521
crh-2	108.189	91.0642	103.87	151.108	40.2912	0.24919	0.396048
zip-9	0	9.5857	16.9584	14.8145	3.66859	0.249163	0.297695
abcf-3	12.021	21.5678	25.4376	32.592	8.12672	0.249148	0.412836
T08G11.1	48.0842	67.0999	86.9119	68.1469	23.971	0.249135	0.428261
alfa-1	8.01403	33.55	40.2762	29.6291	9.88752	0.248916	0.421282
C25F6.1	4.00701	4.79285	8.47921	20.7404	3.37239	0.248911	0.291216
T04D3.5	88.1543	91.0642	114.469	115.553	36.3004	0.24881	0.399497
W01G7.4	20.0351	11.9821	29.6772	23.7033	7.57493	0.248789	0.407874
F48F5.6	108.189	119.821	144.147	145.183	45.8889	0.24861	0.378263
nex-3	0	0	16.9584	5.92582	2.02987	0.248586	0.159765
mib-1	0	2.39643	2.1198	23.7033	2.50312	0.248567	0.201855
moa-2	188.33	206.093	216.22	275.551	78.6068	0.248473	0.321514
dct-1	84.1473	71.8928	108.11	91.8502	31.5778	0.248396	0.41249
dpy-3	144.253	179.732	165.345	245.921	65.218	0.248279	0.355409
mab-21	12.021	9.5857	21.198	20.7404	5.63656	0.248197	0.379526
lsm-6	80.1403	115.028	122.949	130.368	39.7814	0.24811	0.396447
F35G12.7	36.0631	11.9821	16.9584	59.2582	11.0222	0.247977	0.421675
taf-13	116.203	167.75	180.183	180.737	57.2014	0.247843	0.362827
F58B3.4	120.21	112.632	131.428	162.96	46.7662	0.247571	0.380714
T02G5.7	40.0701	40.7392	52.995	59.2582	17.125	0.247482	0.440139
gro-1	0	4.79285	16.9584	8.88873	2.71782	0.247425	0.243945
tin-9.1	276.484	330.707	326.449	423.696	120.398	0.247165	0.273106
Y54G2A.75	228.4	277.985	284.053	343.697	100.6	0.247084	0.291847
Y34B4A.8	0	11.9821	16.9584	17.7775	4.14397	0.246883	0.321589
Y54E10BL.3	44.0772	11.9821	42.396	38.5178	12.1498	0.246497	0.435196
Y46G5A.8	20.0351	16.775	29.6772	29.6291	8.52569	0.246423	0.422955
ehs-1	72.1263	88.6678	108.11	100.739	32.788	0.246359	0.413246
K07F5.14	96.1684	148.578	156.865	157.034	49.5529	0.246331	0.382031
vha-14	140.246	213.282	245.897	198.515	70.7786	0.246274	0.349183
ntl-3	88.1543	64.7035	97.5109	97.776	30.881	0.245942	0.419403
R11G1.2	24.0421	23.9643	31.797	41.4807	10.7581	0.245556	0.437239
Y73E7A.2	8.01403	11.9821	14.8386	26.6662	5.45524	0.245411	0.377824
F16A11.1	32.0561	33.55	36.0366	59.2582	14.2722	0.245398	0.444225
mat-3	8.01403	7.18928	16.9584	17.7775	4.42969	0.245348	0.351555
F11A10.5	32.0561	55.1178	86.9119	35.5549	18.5955	0.245288	0.444919
dhs-12	8.01403	14.3786	10.599	35.5549	6.0802	0.245115	0.383124
F44G4.3	4.00701	7.18928	19.0782	11.8516	3.73666	0.245036	0.32153
cnep-1	4.00701	7.18928	19.0782	11.8516	3.73666	0.245036	0.32153
nphp-4	16.0281	21.5678	21.198	41.4807	8.89454	0.244715	0.426042
gna-1	20.0351	7.18928	29.6772	17.7775	6.62416	0.244678	0.398154
Y39E4B.5	4.00701	4.79285	10.599	17.7775	3.29761	0.244223	0.29991
dsh-2	16.0281	16.775	33.9168	20.7404	7.75788	0.244027	0.419113
unc-103	20.0351	16.775	38.1564	20.7404	8.48937	0.243968	0.425191
C50B8.1	108.189	127.011	154.746	142.22	47.204	0.243868	0.385506
Y38H6A.5	88.1543	74.2892	82.6723	127.405	33.0433	0.243647	0.422478
D2063.1	44.0772	26.3607	44.5158	53.3324	14.9273	0.243625	0.447919
ZK973.9	96.1684	55.1178	76.3129	118.516	30.701	0.243502	0.431542
C05D2.10	40.0701	57.5142	55.1148	79.9985	20.6407	0.243413	0.444887
ent-2	152.267	165.353	180.183	216.292	63.3415	0.242907	0.356622
tctn-1	20.0351	21.5678	38.1564	26.6662	9.44013	0.242716	0.435951
sar-1	172.302	189.318	214.1	234.07	71.8297	0.242633	0.33921
ced-10	48.0842	64.7035	82.6723	68.1469	23.3824	0.242346	0.441585
chdp-1	412.723	352.275	438.799	482.954	149.618	0.242308	0.243163
F54C4.4	4.00701	4.79285	19.0782	8.88873	3.26128	0.242228	0.300543
ragc-1	24.0421	26.3607	31.797	44.4436	11.2335	0.242193	0.445026
igcm-3	32.0561	33.55	38.1564	56.2953	14.1974	0.242147	0.450385
flp-27	28.0491	23.9643	46.6356	29.6291	11.3785	0.242124	0.445251
C01B12.8	4.00701	2.39643	10.599	14.8145	2.82222	0.242039	0.272664
mksr-1	4.00701	2.39643	10.599	14.8145	2.82222	0.242039	0.272664
R10H1.1	4.00701	7.18928	10.599	20.7404	3.77299	0.242021	0.327098
ned-8	100.175	155.768	131.428	198.515	51.9691	0.241855	0.39575
Y54G11A.11	232.407	227.66	269.215	293.328	90.7073	0.241716	0.308077
acbp-1	220.386	359.464	322.21	399.993	115.494	0.241533	0.310991
zig-7	96.1684	93.4606	95.3911	148.145	38.4225	0.241338	0.41578
C34C12.4	68.1193	59.9106	80.5525	85.9244	26.1233	0.241188	0.437521
mdt-26	28.0491	45.5321	72.0733	32.592	15.8108	0.241068	0.45256
Y102A11A.6	8.01403	11.9821	25.4376	14.8145	5.34413	0.240963	0.384829
C40A11.6	16.0281	21.5678	33.9168	26.6662	8.70864	0.240786	0.434711
K02E10.1	24.0421	23.9643	33.9168	38.5178	10.6833	0.240751	0.446261
ears-1	76.1333	62.3071	89.0317	88.8873	28.0616	0.240604	0.434747
B0198.3	8.01403	11.9821	16.9584	23.7033	5.38046	0.240411	0.387694
nhx-4	16.0281	11.9821	16.9584	32.592	6.87976	0.240352	0.413282
hyl-1	16.0281	23.9643	21.198	44.4436	9.36992	0.240179	0.437172
T23G5.3	0	7.18928	10.599	17.7775	3.15474	0.24009	0.286964
F39C12.1	60.1052	45.5321	91.1515	47.4065	21.6606	0.240084	0.451259
rps-29	3157.53	4114.66	3798.68	4942.13	1420.38	0.240074	0.177781
C53H9.3	200.351	251.625	233.178	328.883	89.9468	0.239994	0.332288
F55H2.7	24.0421	16.775	36.0366	26.6662	9.1824	0.239907	0.439248
btb-6	4.00701	0	14.8386	8.88873	2.46009	0.239648	0.23409
unc-57	28.0491	35.9464	52.995	38.5178	13.7939	0.239617	0.454868
F26A3.7	36.0631	38.3428	61.4743	41.4807	15.7322	0.239525	0.455746
F56A8.3	56.0982	57.5142	78.4327	71.1098	23.3423	0.239362	0.446386
ugt-57	72.1263	33.55	86.9119	50.3694	21.5508	0.239019	0.454716
C53A5.16	12.021	11.9821	23.3178	20.7404	6.03716	0.238986	0.405908
vps-41	0	9.5857	19.0782	11.8516	3.5938	0.238886	0.312833
nduo-5	172.302	162.957	226.819	183.7	66.1518	0.238879	0.360073
mif-2	128.224	141.389	146.266	192.589	53.9723	0.238823	0.385412
R09B3.2	8.01403	35.9464	33.9168	38.5178	10.3244	0.238655	0.442953
brap-2	20.0351	26.3607	38.1564	32.592	10.3909	0.238623	0.448921
Y73E7A.8	40.0701	33.55	38.1564	65.184	15.6967	0.238595	0.457489
F44E7.4	60.1052	35.9464	48.7554	79.9985	19.9407	0.238511	0.455934
lgc-20	16.0281	9.5857	19.0782	26.6662	6.32959	0.23843	0.409913
nstp-1	16.0281	9.5857	19.0782	26.6662	6.32959	0.23843	0.409913
K11H12.5	28.0491	16.775	31.797	35.5549	9.95021	0.238428	0.446358
ins-35	4.00701	0	4.2396	20.7404	2.5712	0.238361	0.234396
F33D11.10	20.0351	9.5857	31.797	17.7775	7.02476	0.238278	0.418161
lgl-1	16.0281	23.9643	33.9168	29.6291	9.18402	0.238271	0.44287
tpi-1	100.175	50.3249	86.9119	103.702	30.2574	0.238118	0.441874
ptr-11	28.0491	26.3607	25.4376	56.2953	12.0761	0.238097	0.453084
eif-2A	20.0351	19.1714	31.797	29.6291	8.92629	0.237773	0.442614
K08D12.3	188.33	191.714	218.34	248.884	75.1541	0.23776	0.343339
fkb-2	629.101	649.431	735.571	799.985	249.615	0.237607	0.19593
K10C9.3	8.01403	16.775	25.4376	20.7404	6.2949	0.23751	0.411311
Y48G10A.1	20.0351	2.39643	27.5574	14.8145	5.74818	0.237491	0.384771
ain-1	316.554	383.428	413.361	438.51	137.652	0.237442	0.263495
hinf-1	72.1263	62.3071	116.589	56.2953	27.2596	0.237439	0.449306
nfya-2	20.0351	19.1714	19.0782	44.4436	9.11218	0.237261	0.440581
ins-18	4.00701	4.79285	12.7188	14.8145	3.22282	0.237111	0.311758
rnp-7	432.758	354.671	451.518	491.843	153.524	0.237092	0.252951
C02B4.4	20.0351	14.3786	23.3178	32.592	8.01185	0.237056	0.43509
dkf-1	32.0561	52.7214	61.4743	56.2953	17.9663	0.236993	0.459482
pqn-85	140.246	146.182	171.704	183.7	56.9316	0.236959	0.378157
Y25C1A.7	16.0281	21.5678	25.4376	35.5549	8.74497	0.236933	0.441939
perm-5	0	19.1714	25.4376	17.7775	5.53379	0.236862	0.379177
nlp-55	12.021	23.9643	48.7554	11.8516	8.56791	0.236832	0.429473
F30A10.3	28.0491	23.9643	40.2762	35.5549	11.34	0.236788	0.455965
C06C3.4	28.0491	19.1714	31.797	38.5178	10.4256	0.236783	0.452072
F54B11.10	40.0701	35.9464	59.3545	44.4436	15.9499	0.236776	0.460872
Y66D12A.21	52.0912	31.1535	55.1148	56.2953	17.2662	0.236739	0.460548
K12H6.6	24.0421	7.18928	27.5574	23.7033	7.31719	0.236717	0.423021
sto-1	52.0912	43.1357	61.4743	65.184	19.6816	0.236702	0.457654
ekl-1	12.021	2.39643	21.198	11.8516	4.21042	0.236605	0.349523
F21D12.3	12.021	2.39643	21.198	11.8516	4.21042	0.236605	0.349523
tbcb-1	16.0281	52.7214	57.2346	44.4436	15.1172	0.236604	0.46029
clec-196	68.1193	79.082	95.3911	94.8131	29.9285	0.23604	0.43901
gcn-2	4.00701	19.1714	16.9584	29.6291	6.18836	0.23572	0.405322
R10D12.13	16.0281	26.3607	21.198	47.4065	9.8453	0.235648	0.44789
kxd-1	68.1193	33.55	46.6356	88.8873	21.0394	0.235021	0.462934
gfl-1	24.0421	55.1178	67.8337	44.4436	16.9808	0.234984	0.464338
F10E9.1	12.021	21.5678	19.0782	38.5178	8.08826	0.234673	0.437302
cpr-6	24.0421	31.1535	50.8752	29.6291	12.0368	0.234501	0.461176
eif-3.F	40.0701	52.7214	63.5941	62.2211	19.3908	0.234455	0.462365
xpb-1	12.021	4.79285	23.3178	11.8516	4.61101	0.234107	0.373694
glb-18	4.00701	21.5678	14.8386	35.5549	6.73853	0.234026	0.413447
Y37D8A.21	40.0701	47.9285	65.7139	53.3324	18.3652	0.233963	0.464531
rnp-6	24.0421	40.7392	63.5941	29.6291	14.0153	0.23385	0.464723
C14B9.10	1021.79	1217.38	1218.89	1466.64	436.829	0.233642	0.189567
sodh-1	4.00701	2.39643	12.7188	11.8516	2.74744	0.233181	0.286063
mam-4	4.00701	2.39643	12.7188	11.8516	2.74744	0.233181	0.286063
C06A5.12	4.00701	11.9821	10.599	26.6662	4.72375	0.233079	0.375941
R13H4.5	0	7.18928	12.7188	14.8145	3.07996	0.232925	0.298536
H01G02.3	8.01403	23.9643	23.3178	32.592	7.79583	0.232607	0.438194
parp-2	16.0281	9.5857	21.198	23.7033	6.25481	0.232508	0.421194
F37A4.3	16.0281	9.5857	21.198	23.7033	6.25481	0.232508	0.421194
amph-1	56.0982	88.6678	76.3129	115.553	29.8599	0.232323	0.452327
K12H4.3	32.0561	16.775	38.1564	32.592	10.6069	0.232282	0.460614
pes-7	0	4.79285	12.7188	11.8516	2.60458	0.232229	0.267123
abhd-3.1	0	4.79285	12.7188	11.8516	2.60458	0.232229	0.267123
Y15E3A.5	4.00701	19.1714	27.5574	17.7775	6.07725	0.23214	0.411631
F21G4.1	0	4.79285	19.0782	5.92582	2.64304	0.232068	0.263564
F38B7.3	92.1613	100.65	95.3911	151.108	38.9676	0.231838	0.433971
W02D3.4	16.0281	14.3786	29.6772	20.7404	7.16925	0.231628	0.437086
tsfm-1	28.0491	38.3428	55.1148	38.5178	14.1945	0.231592	0.470356
farl-11	64.1122	31.1535	46.6356	79.9985	19.6829	0.231465	0.470253
F28C6.4	4.00701	0	8.47921	14.8145	2.42163	0.231318	0.24637
Y71H2B.5	4.00701	0	8.47921	14.8145	2.42163	0.231318	0.24637
rpb-3	24.0421	31.1535	33.9168	47.4065	12.1095	0.231306	0.468011
btbd-10	88.1543	76.6856	103.87	103.702	33.0336	0.231189	0.441584
del-2	8.01403	21.5678	25.4376	26.6662	7.24566	0.230987	0.436714
ath-1	48.0842	64.7035	69.9535	79.9985	23.3055	0.230845	0.463519
F54C8.6	8.01403	4.79285	10.599	20.7404	3.91585	0.230634	0.356779
T19D7.7	8.01403	19.1714	14.8386	35.5549	6.88139	0.230497	0.428218
cyp-29A2	12.021	2.39643	14.8386	17.7775	4.17196	0.230227	0.362965
ZC487.1	12.021	2.39643	14.8386	17.7775	4.17196	0.230227	0.362965
stt-3	132.231	112.632	118.709	186.663	48.8069	0.229595	0.420968
Y67D2.5	8.01403	11.9821	27.5574	11.8516	5.26935	0.229544	0.403409
W06F12.2	76.1333	100.65	99.6307	127.405	35.8194	0.229511	0.441701
C14B1.8	20.0351	26.3607	31.797	38.5178	10.3524	0.229481	0.466228
pdi-2	1081.89	1025.67	1127.73	1380.72	409.449	0.229417	0.19341
C33D9.3	0	0	2.1198	20.7404	2.02774	0.229307	0.17913
zyg-11	24.0421	23.9643	38.1564	32.592	10.5338	0.229169	0.467885
sec-8	20.0351	21.5678	33.9168	29.6291	9.32689	0.22907	0.46209
henn-1	8.01403	16.775	27.5574	17.7775	6.22011	0.228878	0.4263
dyf-18	12.021	4.79285	16.9584	17.7775	4.57255	0.228782	0.386244
C52E12.1	48.0842	50.3249	67.8337	62.2211	20.2651	0.228722	0.471963
evl-18	16.0281	14.3786	21.198	29.6291	7.20557	0.228685	0.443275
hpo-27	4.00701	7.18928	14.8386	14.8145	3.62342	0.228641	0.351057
R07E5.4	12.021	14.3786	6.35941	44.4436	6.84801	0.228555	0.418308
F13H10.8	188.33	194.11	209.86	257.773	75.403	0.228403	0.364979
T24G10.2	184.323	146.182	201.381	198.515	64.7878	0.228343	0.383937
dnj-7	72.1263	59.9106	72.0733	97.776	26.7778	0.228296	0.462691
M110.10	112.196	127.011	122.949	177.775	47.8927	0.228262	0.42154
msra-1	72.1263	50.3249	76.3129	79.9985	24.7267	0.228013	0.466836
H43I07.3	0	11.9821	21.198	11.8516	3.9944	0.227974	0.351384
R07E3.1	24.0421	33.55	33.9168	50.3694	12.5849	0.227973	0.475187
ZK742.6	32.0561	45.5321	59.3545	47.4065	16.3521	0.227821	0.477905
C02F5.10	4.00701	4.79285	14.8386	11.8516	3.14804	0.2278	0.326775
tdp-1	24.0421	45.5321	48.7554	50.3694	14.9639	0.227712	0.478138
lsy-12	68.1193	55.1178	80.5525	77.0356	24.9097	0.227681	0.466276
sftd-3	24.0421	40.7392	50.8752	41.4807	13.9384	0.227566	0.47786
vnut-1	8.01403	2.39643	10.599	17.7775	3.44047	0.227439	0.337617
C44E4.4	92.1613	98.2535	101.75	139.257	38.2679	0.227343	0.440501
cul-1	40.0701	38.3428	42.396	65.184	16.4979	0.227202	0.479127
C47E12.13	0	0	19.0782	2.96291	1.95509	0.22708	0.18139
srw-85	4.00701	9.5857	14.8386	17.7775	4.0988	0.226993	0.374134
B0507.3	4.00701	9.5857	14.8386	17.7775	4.0988	0.226993	0.374134
ctn-1	196.344	179.732	226.819	228.144	73.7146	0.226967	0.367009
daf-5	96.1684	100.65	144.147	100.739	39.1799	0.226777	0.440472
C35D10.7	8.01403	14.3786	33.9168	8.88873	5.78319	0.226768	0.413847
zag-1	68.1193	57.5142	80.5525	79.9985	25.3851	0.226431	0.467598
cls-1	36.0631	79.082	57.2346	100.739	24.2261	0.226236	0.476743
ZK524.4	8.01403	11.9821	21.198	17.7775	5.23089	0.226212	0.413658
F10C2.4	8.01403	9.5857	10.599	26.6662	4.86662	0.226103	0.398467
ife-1	28.0491	28.7571	31.797	50.3694	12.3271	0.226077	0.478393
C01G6.4	28.0491	28.7571	31.797	50.3694	12.3271	0.226077	0.478393
sft-4	164.288	191.714	195.022	242.959	70.4276	0.225973	0.380944
zhp-3	48.0842	93.4606	89.0317	97.776	29.1254	0.225964	0.465829
F41C3.5	76.1333	103.046	137.787	88.8873	36	0.225782	0.452488
gale-1	40.0701	35.9464	55.1148	47.4065	15.8366	0.225774	0.48195
gadr-6	24.0421	16.775	31.797	29.6291	9.06915	0.225699	0.466534
F49F1.5	0	0	6.35941	14.8145	1.87817	0.225343	0.183788
F13H10.9	0	0	6.35941	14.8145	1.87817	0.225343	0.183788
C06A8.8	40.0701	50.3249	76.3129	44.4436	18.7295	0.225323	0.481683
pcyt-1	20.0351	23.9643	42.396	23.7033	9.76594	0.225298	0.470367
blos-1	60.1052	74.2892	84.7921	88.8873	27.3267	0.224993	0.466594
fis-2	24.0421	40.7392	42.396	50.3694	13.9747	0.224888	0.483094
C49A9.6	8.01403	7.18928	12.7188	20.7404	4.31645	0.224798	0.387724
Y71G12B.35	8.01403	7.18928	12.7188	20.7404	4.31645	0.224798	0.387724
C41H7.4	88.1543	79.082	97.5109	112.591	33.4705	0.224683	0.453977
mcrs-1	20.0351	19.1714	42.396	17.7775	8.81518	0.224628	0.463579
K01D12.8	0	14.3786	12.7188	23.7033	4.50611	0.224556	0.375835
Y53F4B.14	212.372	277.985	264.975	334.809	96.6974	0.224413	0.349793
ndc-80	12.021	19.1714	25.4376	26.6662	7.38852	0.224316	0.454396
K07C11.7	28.0491	21.5678	36.0366	35.5549	10.7514	0.224315	0.47802
oxi-1	44.0772	45.5321	57.2346	62.2211	18.5444	0.224313	0.482764
ubc-19	8.01403	35.9464	46.6356	23.7033	10.1386	0.224181	0.467634
peb-1	60.1052	40.7392	57.2346	74.0727	20.5923	0.224052	0.481761
T09B4.5	969.698	678.188	951.791	992.574	318.639	0.223995	0.246142
C24H11.5	4.00701	11.9821	14.8386	20.7404	4.57418	0.223968	0.39561
syd-9	324.568	282.778	392.163	328.883	117.831	0.223738	0.315156
orc-5	0	7.18928	14.8386	11.8516	3.00517	0.223666	0.313062
Y47G6A.31	0	7.18928	14.8386	11.8516	3.00517	0.223666	0.313062
ncl-1	92.1613	64.7035	97.5109	97.776	31.2365	0.223446	0.462926
lmp-1	108.189	110.236	131.428	139.257	43.3849	0.223329	0.433794
rab-6.2	48.0842	59.9106	76.3129	65.184	22.1304	0.223271	0.480051
F07A5.4	20.0351	16.775	36.0366	20.7404	8.30134	0.223185	0.464574
F22G12.4	4.00701	11.9821	23.3178	11.8516	4.53786	0.222894	0.394754
hyls-1	4.00701	11.9821	23.3178	11.8516	4.53786	0.222894	0.394754
pezo-1	68.1193	52.7214	74.1931	79.9985	24.3958	0.222887	0.476945
rop-1	8.01403	19.1714	19.0782	29.6291	6.73182	0.222875	0.445503
F21D5.1	12.021	9.5857	19.0782	20.7404	5.44853	0.222866	0.426045
mrpl-14	68.1193	86.2713	91.1515	106.665	31.2414	0.222792	0.463371
F41C3.4	32.0561	35.9464	46.6356	47.4065	14.3736	0.222705	0.487858
dhrs-4	8.01403	9.5857	12.7188	23.7033	4.79183	0.22237	0.407382
F49C12.12	380.666	536.799	481.195	628.137	179.781	0.222282	0.298906
max-1	60.1052	52.7214	91.1515	53.3324	22.8239	0.222073	0.483291
cutl-16	60.1052	55.1178	91.1515	56.2953	23.2993	0.221907	0.482424
ldp-1	16.0281	21.5678	19.0782	41.4807	8.70651	0.221768	0.468495
rsd-3	32.0561	59.9106	65.7139	59.2582	19.2429	0.221488	0.488579
cdgs-1	72.1263	91.0642	114.469	91.8502	32.7762	0.221364	0.463461
flh-3	52.0912	86.2713	91.1515	88.8873	28.2428	0.221136	0.474815
mrpl-20	12.021	21.5678	25.4376	29.6291	7.86391	0.221074	0.465341
noah-1	268.47	249.228	334.929	281.476	100.597	0.220831	0.341026
him-10	0	4.79285	14.8386	8.88873	2.52979	0.220822	0.283473
ppw-2	0	4.79285	14.8386	8.88873	2.52979	0.220822	0.283473
pept-1	8.01403	2.39643	12.7188	14.8145	3.36568	0.220516	0.350308
R144.3	28.0491	26.3607	36.0366	41.4807	11.7022	0.220354	0.488851
rpb-7	72.1263	45.5321	72.0733	77.0356	23.6627	0.220056	0.485051
lgc-27	32.0561	62.3071	55.1148	74.0727	19.8293	0.219985	0.491443
C43E11.12	44.0772	59.9106	50.8752	88.8873	21.6211	0.219866	0.489834
sacy-1	104.182	95.857	114.469	133.331	39.7242	0.219862	0.450005
dpf-5	12.021	16.775	44.5158	5.92582	7.02852	0.21986	0.440226
T01D3.6	0	4.79285	4.2396	20.7404	2.6409	0.219728	0.282889
ceh-33	12.021	16.775	27.5574	20.7404	6.83836	0.219452	0.457376
pals-22	12.021	16.775	27.5574	20.7404	6.83836	0.219452	0.457376
Y54G11A.17	64.1122	88.6678	97.5109	97.776	30.8741	0.219314	0.471321
spp-5	20.0351	88.6678	74.1931	77.0356	23.0564	0.219214	0.493788
W04C9.2	56.0982	83.8749	78.4327	103.702	28.5715	0.21921	0.478358
rps-27	3954.92	4795.25	4680.52	5641.38	1691.73	0.219054	0.185972
snx-14	24.0421	16.775	23.3178	38.5178	9.10548	0.219027	0.478576
C34D10.1	4.00701	28.7571	36.0366	20.7404	7.94245	0.218926	0.459674
T01E8.8	24.0421	21.5678	19.0782	50.3694	10.2058	0.218785	0.482246
nlp-48	8.01403	38.3428	40.2762	32.592	10.5755	0.218746	0.482495
erm-1	212.372	143.786	192.902	234.07	69.4649	0.2186	0.406636
F49C12.11	713.249	812.388	773.728	1042.94	296.469	0.218532	0.257552
ZK265.6	80.1403	95.857	105.99	115.553	35.2626	0.218448	0.46259
W03C9.6	8.01403	7.18928	14.8386	17.7775	4.24166	0.218445	0.400232
W10G6.6	8.01403	7.18928	14.8386	17.7775	4.24166	0.218445	0.400232
ifa-4	108.189	88.6678	86.9119	159.997	39.3628	0.218358	0.465892
mce-1	348.61	335.5	381.564	432.585	132.898	0.218347	0.304853
fnci-1	48.0842	52.7214	72.0733	59.2582	20.591	0.218206	0.492309
fat-2	32.0561	11.9821	21.198	44.4436	9.7288	0.218145	0.47915
dmd-5	8.01403	19.1714	29.6772	17.7775	6.62071	0.218144	0.453455
R05D7.1	252.442	244.435	264.975	331.846	97.013	0.218116	0.354646
mdt-31	88.1543	52.7214	89.0317	85.9244	28.0148	0.218031	0.482072
math-3	0	2.39643	4.2396	17.7775	2.16552	0.218023	0.244227
F14H12.6	0	2.39643	4.2396	17.7775	2.16552	0.218023	0.244227
B0491.6	24.0421	19.1714	33.9168	29.6291	9.46975	0.217999	0.484619
rap-2	36.0631	38.3428	52.995	47.4065	15.5057	0.21768	0.497854
Y57E12AR.1	40.0701	107.839	76.3129	121.479	30.6643	0.217563	0.488067
vps-28	60.1052	52.7214	67.8337	77.0356	22.8581	0.217391	0.490295
pqn-18	48.0842	16.775	40.2762	47.4065	13.5307	0.21736	0.495739
T10B5.4	56.0982	47.9285	74.1931	59.2582	21.0647	0.217106	0.494015
nhr-133	4.00701	11.9821	16.9584	17.7775	4.4994	0.217105	0.408775
F33D4.4	40.0701	31.1535	50.8752	44.4436	14.7726	0.216596	0.499954
dnj-16	24.0421	9.5857	25.4376	26.6662	7.60454	0.216591	0.469262
lys-1	0	0	8.47921	11.8516	1.80338	0.21651	0.193729
F21D5.9	24.0421	19.1714	23.3178	41.4807	9.58086	0.216464	0.486554
mksr-2	36.0631	16.775	27.5574	47.4065	11.3363	0.216025	0.493424
rde-8	4.00701	16.775	14.8386	26.6662	5.52495	0.21599	0.433675
T06D8.7	100.175	62.3071	101.75	97.776	32.1108	0.215912	0.478174
tmem-231	28.0491	9.5857	29.6772	26.6662	8.33603	0.215835	0.476532
mek-1	20.0351	19.1714	29.6772	29.6291	8.73826	0.215829	0.484619
sdz-6	0	7.18928	6.35941	20.7404	3.0415	0.21578	0.324198
car-1	44.0772	45.5321	69.9535	47.4065	18.3585	0.215759	0.500272
pdi-6	296.519	304.346	373.085	340.734	116.615	0.215706	0.326998
clp-7	112.196	86.2713	97.5109	148.145	39.3946	0.215621	0.466438
F48E8.2	32.0561	28.7571	42.396	41.4807	12.8343	0.215427	0.500839
K09E9.1	8.01403	0	16.9584	8.88873	3.00355	0.215253	0.321145
F47G9.1	120.21	103.046	125.068	148.145	44.0378	0.215233	0.45133
hlh-2	32.0561	55.1178	69.9535	47.4065	18.1425	0.215183	0.502103
F23F1.5	12.021	9.5857	21.198	17.7775	5.37375	0.215084	0.44068
cyld-1	76.1333	69.4963	93.2713	88.8873	29.0754	0.215013	0.482538
T12D8.10	80.1403	67.0999	89.0317	94.8131	29.3678	0.21483	0.482728
Y57G11C.31	64.1122	93.4606	116.589	82.9614	31.6775	0.214693	0.48205
Y67H2A.7	8.01403	14.3786	12.7188	29.6291	5.74259	0.214692	0.443576
misc-1	28.0491	38.3428	52.995	38.5178	14.0064	0.214443	0.503762
K08E7.5	0	9.5857	16.9584	11.8516	3.40577	0.214317	0.355725
C43H6.6	0	9.5857	16.9584	11.8516	3.40577	0.214317	0.355725
tub-1	20.0351	31.1535	44.5158	29.6291	11.1173	0.214304	0.498279
rad-51	0	11.9821	16.9584	14.8145	3.88115	0.214137	0.378554
nra-2	60.1052	57.5142	67.8337	82.9614	23.8088	0.21408	0.495384
nhr-14	24.0421	9.5857	33.9168	17.7775	7.56822	0.214042	0.471727
div-1	12.021	7.18928	21.198	14.8145	4.89837	0.213935	0.429443
Y73F8A.24	12.021	7.18928	21.198	14.8145	4.89837	0.213935	0.429443
Y45F10D.10	0	2.39643	6.35941	14.8145	2.09073	0.213758	0.25137
Y52E8A.3	0	2.39643	6.35941	14.8145	2.09073	0.213758	0.25137
F07H5.7	12.021	2.39643	6.35941	26.6662	4.20828	0.21359	0.38755
osm-8	28.0491	21.5678	29.6772	41.4807	10.7129	0.213558	0.498713
cyn-8	32.0561	35.9464	40.2762	53.3324	14.3352	0.213386	0.506151
Y104H12D.3	68.1193	59.9106	95.3911	65.184	25.5998	0.213378	0.494874
tin-10	184.323	282.778	286.173	281.476	91.7842	0.213329	0.384254
T01B10.5	4.00701	7.18928	8.47921	20.7404	3.58496	0.213034	0.377561
mrpl-49	36.0631	52.7214	59.3545	59.2582	18.3965	0.212933	0.5057
vha-13	312.547	352.275	345.528	450.362	129.568	0.212912	0.33377
K10D3.6	12.021	7.18928	10.599	26.6662	5.00948	0.212786	0.429647
cnd-1	52.0912	38.3428	55.1148	62.2211	18.4296	0.212785	0.505979
mcm-3	0	14.3786	16.9584	17.7775	4.35654	0.212588	0.399445
pas-1	0	14.3786	16.9584	17.7775	4.35654	0.212588	0.399445
F49E8.6	0	9.5857	6.35941	23.7033	3.51688	0.212412	0.355583
Y110A7A.2	0	9.5857	6.35941	23.7033	3.51688	0.212412	0.355583
ceh-21	4.00701	2.39643	8.47921	14.8145	2.63419	0.212367	0.320456
C06G3.5	156.274	103.046	207.741	103.702	50.6276	0.21236	0.468736
nlp-35	40.0701	35.9464	40.2762	62.2211	15.8345	0.212252	0.508653
sup-17	60.1052	88.6678	105.99	82.9614	29.9568	0.212251	0.489319
myrf-1	72.1263	62.3071	82.6723	85.9244	26.8793	0.21204	0.493337
T05B11.1	40.0701	23.9643	44.5158	41.4807	13.308	0.212019	0.507784
Y32B12B.4	4.00701	0	12.7188	8.88873	2.27206	0.211862	0.274756
hmg-12	28.0491	16.775	31.797	32.592	9.68739	0.211494	0.498157
ZK1098.11	40.0701	59.9106	50.8752	82.9614	20.74	0.211445	0.507423
prx-12	8.01403	2.39643	14.8386	11.8516	3.2909	0.211429	0.366422
ifd-2	16.0281	4.79285	16.9584	20.7404	5.1908	0.211284	0.438106
C46C11.3	72.1263	50.3249	76.3129	77.0356	24.4639	0.211251	0.500626
Y110A2AL.4	777.361	553.574	724.972	832.577	256.214	0.211146	0.287656
C56A3.5	16.0281	2.39643	14.8386	20.7404	4.7902	0.211107	0.420704
vps-25	44.0772	45.5321	63.5941	53.3324	18.3201	0.21102	0.509374
abhd-12	8.01403	14.3786	14.8386	26.6662	5.66781	0.210747	0.45305
T19B4.3	44.0772	40.7392	44.5158	68.1469	17.5167	0.210479	0.511586
F46B6.5	36.0631	31.1535	38.1564	53.3324	14.0775	0.210461	0.511784
W01F3.2	0	2.39643	14.8386	5.92582	2.05441	0.210444	0.254727
C16C2.4	112.196	67.0999	125.068	91.8502	35.145	0.210315	0.486913
B0024.11	16.0281	33.55	29.6772	44.4436	10.9723	0.210232	0.504981
mtss-1	44.0772	57.5142	46.6356	88.8873	21.0325	0.210138	0.510293
F30B5.4	0	16.775	16.9584	20.7404	4.83192	0.210135	0.418612
dnj-1	60.1052	64.7035	95.3911	62.2211	25.0512	0.210111	0.50271
F02E9.1	40.0701	83.8749	82.6723	79.9985	25.4233	0.210095	0.504226
acs-5	12.021	16.775	21.198	26.6662	6.7999	0.209771	0.477018
C24H10.1	4.00701	9.5857	8.47921	23.7033	4.06034	0.209743	0.403185
rev-1	0	9.5857	8.47921	20.7404	3.4421	0.209638	0.363407
mdt-28	28.0491	26.3607	40.2762	35.5549	11.5526	0.209441	0.510315
cdc-5L	52.0912	88.6678	97.5109	82.9614	28.4938	0.209438	0.498729
tag-175	16.0281	21.5678	25.4376	32.592	8.48215	0.209393	0.49524
F25G6.8	116.203	83.8749	120.829	121.479	39.2404	0.209188	0.475311
impk-1	12.021	4.79285	12.7188	20.7404	4.45931	0.208542	0.424322
D2045.7	4.00701	4.79285	10.599	14.8145	3.03479	0.208487	0.361823
ador-1	4.00701	4.79285	10.599	14.8145	3.03479	0.208487	0.361823
Y53C10A.6	4.00701	4.79285	10.599	14.8145	3.03479	0.208487	0.361823
F28C10.3	4.00701	4.79285	10.599	14.8145	3.03479	0.208487	0.361823
acdh-10	104.182	115.028	137.787	130.368	43.2302	0.208358	0.465753
nlp-40	8.01403	11.9821	16.9584	20.7404	5.11764	0.208308	0.448724
F11G11.5	112.196	127.011	122.949	171.849	47.3671	0.207938	0.463792
F41B4.3	32.0561	7.18928	25.4376	32.592	8.62847	0.207821	0.491224
faah-4	12.021	21.5678	19.0782	35.5549	7.82545	0.20772	0.490045
C11D2.4	16.0281	9.5857	19.0782	23.7033	6.06678	0.207518	0.469487
F23C8.5	156.274	138.993	175.944	177.775	57.5661	0.207279	0.439879
F45G2.10	24.0421	23.9643	25.4376	44.4436	10.4568	0.207197	0.509973
prx-14	4.00701	14.3786	19.0782	17.7775	4.9	0.207018	0.441584
rnr-1	16.0281	9.5857	27.5574	14.8145	6.03045	0.206973	0.468139
cyb-3	124.217	122.218	161.105	136.294	48.239	0.206939	0.459422
mrps-21	36.0631	59.9106	59.3545	68.1469	19.8226	0.206811	0.516956
F59A2.5	64.1122	91.0642	95.3911	100.739	31.1615	0.206789	0.496761
F26F12.5	0	4.79285	16.9584	5.92582	2.45501	0.206706	0.304238
C50F2.2	36.0631	31.1535	40.2762	50.3694	14.0027	0.206444	0.519914
snr-7	124.217	167.75	186.543	168.886	57.4251	0.206398	0.446552
arx-2	52.0912	47.9285	40.2762	91.8502	20.5918	0.206366	0.519084
ZC328.3	8.01403	4.79285	23.3178	5.92582	3.72996	0.206128	0.395694
Y48C3A.18	0	2.39643	8.47921	11.8516	2.01595	0.205976	0.263144
mppa-1	0	2.39643	8.47921	11.8516	2.01595	0.205976	0.263144
hda-6	32.0561	57.5142	55.1148	65.184	18.6158	0.205959	0.520058
cdt-1	8.01403	16.775	25.4376	17.7775	6.03208	0.205868	0.471559
aakg-5	0	7.18928	10.599	14.8145	2.89193	0.205642	0.345016
F44B9.8	0	7.18928	10.599	14.8145	2.89193	0.205642	0.345016
C18B2.5	0	0	10.599	8.88873	1.7286	0.205002	0.20741
tyra-2	0	0	10.599	8.88873	1.7286	0.205002	0.20741
F14D7.12	0	0	10.599	8.88873	1.7286	0.205002	0.20741
nrf-6	4.00701	31.1535	31.797	26.6662	8.30459	0.20499	0.493123
vps-45	24.0421	28.7571	36.0366	38.5178	11.2965	0.204811	0.519019
C46H3.2	8.01403	26.3607	31.797	23.7033	7.97207	0.204683	0.496483
C04E7.4	20.0351	26.3607	40.2762	26.6662	10.0533	0.204638	0.514092
T09B4.4	100.175	88.6678	114.469	115.553	37.1541	0.204601	0.486862
W04A4.5	4.00701	16.775	19.0782	20.7404	5.37538	0.204532	0.457671
grsp-3	48.0842	21.5678	46.6356	44.4436	14.2571	0.20451	0.523341
F17A9.4	24.0421	33.55	33.9168	47.4065	12.322	0.204488	0.521522
hda-1	56.0982	76.6856	99.6307	68.1469	26.6603	0.204373	0.5121
rbc-1	52.0912	45.5321	57.2346	68.1469	19.7809	0.204361	0.52129
Y37E11AL.6	16.0281	21.5678	42.396	14.8145	8.4095	0.204241	0.500131
Y76A2B.5	100.175	88.6678	139.907	88.8873	37.0452	0.204123	0.493973
mrps-10	52.0912	31.1535	50.8752	56.2953	16.8902	0.203934	0.525163
D2045.2	28.0491	45.5321	55.1148	44.4436	15.3578	0.203915	0.525436
lact-8	8.01403	0	23.3178	2.96291	3.04201	0.203816	0.333261
mrpl-41	24.0421	16.775	29.6772	29.6291	8.88112	0.203799	0.509718
Y71F9B.1	28.0491	33.55	40.2762	44.4436	12.9787	0.203752	0.524492
F52G3.1	637.115	426.564	587.185	648.877	203.991	0.202989	0.329165
F59F5.7	44.0772	45.5321	46.6356	71.1098	18.3927	0.202969	0.526112
T22F3.10	20.0351	11.9821	25.4376	23.7033	7.19887	0.202965	0.495825
Y37D8A.4	12.021	9.5857	14.8386	23.7033	5.33529	0.202886	0.46472
magi-1	132.231	83.8749	142.027	115.553	42.0168	0.202865	0.487788
svh-4	36.0631	26.3607	31.797	53.3324	13.0882	0.202797	0.525767
ceh-58	80.1403	76.6856	103.87	88.8873	31.0087	0.202739	0.50415
mig-5	80.1403	59.9106	78.4327	94.8131	27.79	0.202726	0.512122
tbb-4	52.0912	47.9285	57.2346	71.1098	20.2563	0.202681	0.52416
Y38E10A.24	641.122	807.595	803.405	900.724	279.663	0.202557	0.281532
bus-17	4.00701	11.9821	10.599	23.7033	4.46094	0.202426	0.43541
C36B1.14	48.0842	74.2892	61.4743	97.776	24.9805	0.202298	0.520652
unc-5	76.1333	93.4606	103.87	106.665	33.7181	0.202289	0.499542
nhr-8	12.021	4.79285	14.8386	17.7775	4.38452	0.202282	0.437435
mdt-1.2	12.021	4.79285	14.8386	17.7775	4.38452	0.202282	0.437435
K04G2.12	12.021	4.79285	14.8386	17.7775	4.38452	0.202282	0.437435
nspe-6	20.0351	4.79285	74.1931	5.92582	9.30897	0.202274	0.344794
T20G5.12	8.01403	2.39643	6.35941	20.7404	3.32722	0.202043	0.381648
acox-3	36.0631	31.1535	42.396	47.4065	13.9279	0.202017	0.528912
K03B4.2	36.0631	35.9464	50.8752	44.4436	14.8423	0.201979	0.529365
F26E4.4	24.0421	35.9464	33.9168	50.3694	12.7974	0.201759	0.527705
mboa-3	8.01403	9.5857	19.0782	14.8145	4.56747	0.201711	0.448454
gst-7	68.1193	88.6678	95.3911	100.739	31.3044	0.201544	0.506633
ttr-37	8.01403	4.79285	8.47921	20.7404	3.72782	0.201496	0.410714
Y54F10BM.13	8.01403	4.79285	8.47921	20.7404	3.72782	0.201496	0.410714
tct-1	1286.25	1363.57	1267.64	1834.04	510.168	0.201495	0.28189
gstk-2	8.01403	7.18928	4.2396	29.6291	4.35277	0.201435	0.421625
let-363	96.1684	105.443	135.667	109.628	39.6414	0.201427	0.489654
C25A1.16	304.533	306.742	332.809	388.141	118.171	0.201393	0.361182
Y32F6B.1	12.021	14.3786	12.7188	32.592	6.36084	0.201273	0.483609
hsp-60	68.1193	62.3071	74.1931	88.8873	26.0346	0.201065	0.517889
F14D7.6	8.01403	11.9821	19.0782	17.7775	5.04286	0.20103	0.463267
pcf-11	176.309	210.885	237.418	225.181	75.3781	0.200941	0.423647
F28B4.4	12.021	19.1714	31.797	17.7775	7.16417	0.200941	0.498433
klp-19	4.00701	19.1714	27.5574	14.8145	5.81443	0.200926	0.471274
Y22D7AL.7	4.00701	19.1714	27.5574	14.8145	5.81443	0.200926	0.471274
C11H1.2	16.0281	11.9821	21.198	23.7033	6.46738	0.200387	0.492484
Y105E8A.20	16.0281	11.9821	21.198	23.7033	6.46738	0.200387	0.492484
nlp-17	8.01403	2.39643	16.9584	8.88873	3.21611	0.200123	0.386399
Y106G6D.5	4.00701	9.5857	12.7188	17.7775	3.91077	0.200042	0.425645
Y62E10A.13	24.0421	40.7392	31.797	59.2582	13.823	0.19987	0.532203
F10E7.6	36.0631	40.7392	59.3545	41.4807	15.7568	0.199833	0.533752
ddx-17	160.281	148.578	186.543	180.737	59.9747	0.199761	0.451739
ucr-11	733.284	874.695	909.395	971.834	309.499	0.199758	0.270254
trpp-5	20.0351	33.55	29.6772	47.4065	11.5906	0.199713	0.528892
mrpl-13	64.1122	38.3428	74.1931	53.3324	20.3997	0.19965	0.531552
casy-1	72.1263	91.0642	91.1515	112.591	32.5476	0.199309	0.509596
hot-1	20.0351	19.1714	25.4376	32.592	8.62501	0.199101	0.517988
B0034.7	20.0351	19.1714	25.4376	32.592	8.62501	0.199101	0.517988
prp-31	28.0491	43.1357	48.7554	47.4065	14.844	0.198954	0.535505
F45H11.5	76.1333	59.9106	76.3129	91.8502	26.9837	0.19852	0.52204
D2030.4	296.519	323.517	334.929	397.03	119.924	0.198354	0.368619
clec-78	108.189	91.0642	144.147	94.8131	38.8703	0.198343	0.502517
C01A2.1	36.0631	19.1714	36.0366	38.5178	11.5125	0.198251	0.531971
gpd-2	348.61	268.4	358.247	358.512	118.308	0.198064	0.375263
M28.5	633.108	711.738	585.065	1060.72	265.274	0.198049	0.505583
cpn-2	48.0842	62.3071	69.9535	71.1098	22.3045	0.198013	0.530722
col-160	12.021	0	23.3178	5.92582	3.66025	0.197929	0.386309
eif-3.E	224.393	225.264	239.538	293.328	87.1515	0.197751	0.413977
F19B10.1	4.00701	9.5857	21.198	8.88873	3.87445	0.197491	0.426652
hda-10	0	7.18928	12.7188	11.8516	2.81714	0.197262	0.360321
tim-1	0	7.18928	12.7188	11.8516	2.81714	0.197262	0.360321
Y53F4B.21	0	7.18928	12.7188	11.8516	2.81714	0.197262	0.360321
cdc-26	80.1403	127.011	131.428	124.442	41.0708	0.197181	0.499838
F46H5.2	12.021	14.3786	25.4376	17.7775	6.17494	0.197153	0.494803
ZK742.7	12.021	14.3786	25.4376	17.7775	6.17494	0.197153	0.494803
F53A9.8	4.00701	16.775	21.198	17.7775	5.30059	0.197092	0.472415
B0410.3	12.021	11.9821	25.4376	14.8145	5.69956	0.196998	0.485745
C14A11.6	12.021	11.9821	25.4376	14.8145	5.69956	0.196998	0.485745
cdh-12	12.021	9.5857	16.9584	20.7404	5.2605	0.196962	0.477492
C45B2.2	40.0701	50.3249	216.22	14.8145	28.5114	0.19681	0.393133
mog-4	28.0491	23.9643	36.0366	35.5549	10.964	0.196646	0.534842
C07D10.5	68.1193	62.3071	86.9119	74.0727	25.8487	0.196508	0.527603
Y82E9BR.14	56.0982	71.8928	78.4327	82.9614	25.669	0.196398	0.52834
F13B9.2	40.0701	67.0999	57.2346	82.9614	21.9418	0.19627	0.536862
B0272.4	8.01403	4.79285	19.0782	8.88873	3.61671	0.196183	0.420312
R144.13	16.0281	2.39643	19.0782	14.8145	4.64063	0.196122	0.45053
ptb-1	32.0561	52.7214	69.9535	41.4807	17.4043	0.19585	0.541748
ccdc-55	44.0772	50.3249	48.7554	74.0727	19.2687	0.195677	0.540325
C05G5.3	16.0281	28.7571	27.5574	38.5178	9.83351	0.195659	0.531094
T10B11.6	16.0281	28.7571	27.5574	38.5178	9.83351	0.195659	0.531094
fmi-1	176.309	198.903	245.897	198.515	72.7021	0.195634	0.443219
nhr-114	0	2.39643	10.599	8.88873	1.94116	0.195594	0.278911
srd-32	0	2.39643	10.599	8.88873	1.94116	0.195594	0.278911
Y37H9A.5	0	2.39643	10.599	8.88873	1.94116	0.195594	0.278911
C09D4.4	0	2.39643	10.599	8.88873	1.94116	0.195594	0.278911
abch-1	0	2.39643	10.599	8.88873	1.94116	0.195594	0.278911
cpsf-3	20.0351	11.9821	27.5574	20.7404	7.12408	0.19533	0.51093
F33E11.3	28.0491	38.3428	29.6772	62.2211	14.0406	0.195132	0.542125
F56A11.5	16.0281	7.18928	10.599	29.6291	5.62772	0.195058	0.480333
cav-2	0	14.3786	21.198	11.8516	4.20697	0.194855	0.432058
rfc-1	12.021	45.5321	44.5158	38.5178	12.4703	0.194847	0.538939
lsm-3	148.26	186.921	186.543	216.292	65.4633	0.194678	0.458117
C05D12.1	12.021	4.79285	16.9584	14.8145	4.30974	0.19433	0.453425
M02B7.7	32.0561	31.1535	27.5574	59.2582	13.3075	0.194248	0.543084
sri-47	4.00701	2.39643	12.7188	8.88873	2.48462	0.194214	0.35278
T12B3.3	20.0351	23.9643	25.4376	38.5178	9.57578	0.19419	0.53351
hpo-9	16.0281	19.1714	21.198	32.592	7.89352	0.194094	0.521926
T07A5.5	400.701	150.975	428.2	308.143	114.25	0.194082	0.544123
dhs-21	8.01403	19.1714	19.0782	26.6662	6.469	0.193728	0.504229
tag-147	0	4.79285	12.7188	8.88873	2.34176	0.19372	0.329612
dod-3	0	4.79285	12.7188	8.88873	2.34176	0.19372	0.329612
tth-1	216.379	218.075	248.017	263.699	83.9269	0.193606	0.424133
ZK822.5	4.00701	0	8.47921	11.8516	2.15881	0.193573	0.305516
rde-10	16.0281	11.9821	23.3178	20.7404	6.39259	0.193324	0.506856
R09H10.3	20.0351	14.3786	16.9584	35.5549	7.71057	0.193213	0.519463
cey-4	216.379	218.075	258.616	251.847	83.8158	0.192974	0.425414
swp-1	28.0491	55.1178	65.7139	44.4436	17.1482	0.192724	0.548312
puf-9	32.0561	38.3428	38.1564	56.2953	14.6225	0.192681	0.54833
F32H2.10	4.00701	9.5857	14.8386	14.8145	3.83599	0.192618	0.440865
ola-1	160.281	143.786	175.944	183.7	58.8722	0.192608	0.470528
esyt-2	16.0281	14.3786	23.3178	23.7033	6.86797	0.192591	0.515426
jbts-14	8.01403	23.9643	27.5574	23.7033	7.38344	0.192536	0.517601
rab-33	8.01403	2.39643	10.599	14.8145	3.17765	0.192479	0.40393
capg-2	8.01403	2.39643	10.599	14.8145	3.17765	0.192479	0.40393
ZK596.3	8.01403	2.39643	10.599	14.8145	3.17765	0.192479	0.40393
unc-69	164.288	62.3071	139.907	127.405	43.8104	0.192458	0.523494
hrg-6	0	0	4.2396	14.8145	1.69014	0.192352	0.223607
Y116A8C.29	0	0	4.2396	14.8145	1.69014	0.192352	0.223607
C16C10.4	116.203	93.4606	122.949	127.405	40.8044	0.192276	0.506991
JC8.2	88.1543	122.218	118.709	139.257	41.5424	0.191822	0.508853
rsa-2	40.0701	28.7571	42.396	47.4065	14.0707	0.191781	0.549996
C56C10.11	12.021	40.7392	38.1564	38.5178	11.4811	0.191741	0.543431
hsp-4	8.01403	9.5857	21.198	11.8516	4.49269	0.191735	0.467401
mdt-20	8.01403	14.3786	21.198	17.7775	5.44345	0.191658	0.492875
pgrn-1	8.01403	23.9643	16.9584	35.5549	7.49455	0.191569	0.517463
F32D8.7	20.0351	21.5678	27.5574	32.592	9.02561	0.19156	0.536801
lmtr-3	84.1473	59.9106	80.5525	94.8131	28.3334	0.19152	0.534954
F43E2.1	16.0281	16.775	23.3178	26.6662	7.34336	0.19102	0.524312
gpd-1	0	0	12.7188	5.92582	1.65381	0.191007	0.225318
pos-1	0	0	12.7188	5.92582	1.65381	0.191007	0.225318
T19B10.8	8.01403	7.18928	12.7188	17.7775	4.05363	0.190967	0.45494
Y54E5B.2	8.01403	7.18928	12.7188	17.7775	4.05363	0.190967	0.45494
F44E7.7	20.0351	11.9821	19.0782	29.6291	7.16041	0.190815	0.520293
C32D5.8	136.239	174.939	188.662	183.7	60.6312	0.190581	0.474639
F27D4.6	8.01403	21.5678	19.0782	29.6291	6.94439	0.190549	0.516345
irg-7	20.0351	7.18928	19.0782	23.7033	6.20964	0.190457	0.505784
Y37E3.8	2079.64	2602.52	2340.26	3084.39	896.492	0.190202	0.285706
M176.5	24.0421	19.1714	23.3178	38.5178	9.31804	0.190097	0.540213
F25B4.5	68.1193	71.8928	97.5109	74.0727	27.6391	0.190057	0.538531
sulp-8	8.01403	9.5857	12.7188	20.7404	4.52901	0.189884	0.472978
ipla-1	28.0491	26.3607	38.1564	35.5549	11.3646	0.189562	0.550853
B0261.8	108.189	103.046	122.949	130.368	41.2066	0.189555	0.510876
mlc-6	24.0421	28.7571	31.797	41.4807	11.1832	0.189412	0.550368
yif-1	32.0561	23.9643	33.9168	41.4807	11.657	0.189404	0.551524
Y48A6B.3	184.323	155.768	175.944	225.181	65.7471	0.189288	0.471934
atf-2	380.666	364.257	430.32	432.585	142.617	0.18914	0.36102
ZK899.2	28.0491	52.7214	59.3545	47.4065	16.6344	0.188945	0.556207
sna-1	68.1193	55.1178	91.1515	59.2582	24.2729	0.188782	0.54858
Y55F3BR.1	32.0561	35.9464	50.8752	38.5178	13.9613	0.188691	0.55642
H20J04.6	24.0421	45.5321	46.6356	47.4065	14.5131	0.188667	0.556564
F26H9.2	68.1193	76.6856	97.5109	79.9985	28.5898	0.188654	0.539311
M05D6.6	120.21	98.2535	108.11	154.071	42.6341	0.188608	0.516067
mlt-10	12.021	7.18928	19.0782	14.8145	4.71034	0.188565	0.481582
F13H8.2	12.021	7.18928	19.0782	14.8145	4.71034	0.188565	0.481582
nhr-190	12.021	7.18928	19.0782	14.8145	4.71034	0.188565	0.481582
dlk-1	4.00701	16.775	23.3178	14.8145	5.22581	0.188529	0.489117
sas-5	8.01403	0	4.2396	20.7404	2.92663	0.188264	0.368665
ces-2	216.379	194.11	267.095	210.367	78.7628	0.188138	0.452333
wrt-6	24.0421	14.3786	25.4376	29.6291	8.29249	0.188018	0.538213
tag-340	20.0351	31.1535	36.0366	35.5549	10.8908	0.187871	0.552663
rbx-1	100.175	69.4963	110.23	91.8502	32.975	0.187829	0.534738
K01G5.9	12.021	14.3786	27.5574	14.8145	6.10016	0.187811	0.512857
Y57G11C.38	12.021	14.3786	19.0782	23.7033	6.13648	0.187546	0.515818
ubxn-6	40.0701	35.9464	42.396	56.2953	15.4969	0.18731	0.559713
C25H3.14	56.0982	35.9464	52.995	62.2211	18.3844	0.187138	0.558897
guk-1	36.0631	43.1357	63.5941	38.5178	16.0826	0.187102	0.560133
D1046.18	12.021	19.1714	27.5574	20.7404	7.05092	0.187074	0.528723
selt-1.1	84.1473	100.65	131.428	91.8502	36.197	0.187059	0.530561
gmeb-1	88.1543	38.3428	78.4327	74.0727	24.748	0.187041	0.554512
lyst-1	12.021	2.39643	16.9584	11.8516	3.83436	0.186962	0.446589
C37A5.11	12.021	2.39643	16.9584	11.8516	3.83436	0.186962	0.446589
tyms-1	0	7.18928	14.8386	8.88873	2.74236	0.186842	0.379098
nhr-228	16.0281	0	23.3178	8.88873	4.27849	0.186801	0.439798
nhr-71	4.00701	26.3607	21.198	29.6291	7.20212	0.186788	0.522177
T25B2.2	0	4.79285	4.2396	17.7775	2.37809	0.186696	0.340658
mrps-28	36.0631	26.3607	48.7554	32.592	12.7528	0.186681	0.559036
B0238.1	0	16.775	14.8386	20.7404	4.64389	0.186629	0.466225
F25E2.3	8.01403	0	6.35941	17.7775	2.85184	0.186472	0.375078
C29E4.15	32.0561	35.9464	42.396	47.4065	13.9976	0.186327	0.561465
mut-16	24.0421	26.3607	33.9168	35.5549	10.6331	0.186313	0.555549
crb-3	40.0701	45.5321	38.1564	74.0727	17.548	0.18622	0.561788
snr-3	116.203	105.443	152.626	109.628	42.9227	0.186184	0.519175
acy-4	4.00701	2.39643	4.2396	17.7775	2.52095	0.185849	0.366764
osm-11	44.0772	69.4963	78.4327	65.184	22.8132	0.185713	0.556837
spp-13	200.351	230.057	226.819	281.476	83.2646	0.185147	0.452415
egl-6	0	0	6.35941	11.8516	1.61535	0.185022	0.233657
nhx-1	0	0	6.35941	11.8516	1.61535	0.185022	0.233657
nlp-41	0	0	6.35941	11.8516	1.61535	0.185022	0.233657
srsx-34	0	0	6.35941	11.8516	1.61535	0.185022	0.233657
imp-3	24.0421	28.7571	61.4743	11.8516	11.1875	0.184891	0.551242
cky-1	20.0351	19.1714	19.0782	38.5178	8.58655	0.184851	0.545805
hlh-4	12.021	4.79285	19.0782	11.8516	4.23495	0.184674	0.472538
K07F5.16	16.0281	21.5678	40.2762	14.8145	8.22147	0.184473	0.541584
K10D6.2	232.407	244.435	267.095	290.365	91.7444	0.184318	0.435355
hot-5	20.0351	23.9643	29.6772	32.592	9.42621	0.184011	0.55526
T26C5.3	20.0351	23.9643	29.6772	32.592	9.42621	0.184011	0.55526
C05D9.7	56.0982	57.5142	59.3545	82.9614	22.7013	0.183882	0.560441
Y57G11C.9	116.203	122.218	133.548	151.108	46.3979	0.183763	0.514158
R03H10.6	4.00701	0	10.599	8.88873	2.08403	0.183633	0.322807
ZK971.1	8.01403	26.3607	29.6772	23.7033	7.78404	0.183616	0.540346
F53A2.1	4.00701	9.5857	16.9584	11.8516	3.7612	0.183562	0.458894
C32D5.11	16.0281	9.5857	25.4376	14.8145	5.84242	0.183547	0.517372
dhs-18	8.01403	7.18928	14.8386	14.8145	3.97885	0.183538	0.470778
snrp-40.1	8.01403	9.5857	14.8386	17.7775	4.45423	0.183515	0.487168
ced-2	4.00701	11.9821	16.9584	14.8145	4.23658	0.183479	0.476712
taf-7.2	0	2.39643	2.1198	17.7775	1.97749	0.183254	0.29658
kin-4	64.1122	45.5321	63.5941	71.1098	21.6741	0.183094	0.563523
W05E10.1	0	2.39643	12.7188	5.92582	1.86638	0.182702	0.299177
C16D9.6	0	2.39643	12.7188	5.92582	1.86638	0.182702	0.299177
F08F3.4	0	2.39643	12.7188	5.92582	1.86638	0.182702	0.299177
Y62E10A.2	36.0631	33.55	25.4376	68.1469	14.4759	0.182672	0.567944
Y69H2.7	32.0561	21.5678	25.4376	47.4065	11.2179	0.18258	0.563303
F56E10.1	32.0561	57.5142	57.2346	59.2582	18.2782	0.182573	0.56869
rig-3	40.0701	19.1714	23.3178	56.2953	12.3167	0.182562	0.563739
cyy-1	100.175	62.3071	84.7921	109.628	31.6578	0.182527	0.550778
T09F5.20	16.0281	45.5321	46.6356	38.5178	13.0138	0.182378	0.567314
skn-1	64.1122	62.3071	80.5525	74.0727	24.9291	0.182283	0.559213
Y22D7AL.6	24.0421	64.7035	52.995	65.184	18.3546	0.182011	0.57064
pbo-4	0	2.39643	4.2396	14.8145	1.9027	0.181971	0.301024
lonp-2	0	2.39643	4.2396	14.8145	1.9027	0.181971	0.301024
ubc-16	44.0772	55.1178	55.1148	71.1098	19.9951	0.181968	0.567925
itx-1	4.00701	7.18928	16.9584	8.88873	3.28582	0.18169	0.440112
lin-3	4.00701	7.18928	16.9584	8.88873	3.28582	0.18169	0.440112
F07F6.8	52.0912	45.5321	76.3129	44.4436	19.3707	0.181632	0.570024
tpxl-1	8.01403	0	8.47921	14.8145	2.77706	0.181554	0.386468
K10G6.4	32.0561	35.9464	44.5158	44.4436	13.9228	0.181494	0.57164
sol-2	12.021	7.18928	10.599	23.7033	4.74666	0.181487	0.495251
tmem-17	12.021	7.18928	10.599	23.7033	4.74666	0.181487	0.495251
F55H12.3	4.00701	2.39643	14.8386	5.92582	2.40984	0.18127	0.375888
Y47A7.2	76.1333	83.8749	101.75	91.8502	31.3657	0.181222	0.549506
Y44E3A.1	140.246	124.614	156.865	154.071	51.0741	0.181113	0.511261
C53D6.4	8.01403	4.79285	14.8386	11.8516	3.50346	0.181104	0.454653
cutl-26	48.0842	23.9643	36.0366	56.2953	14.5808	0.181082	0.572115
D1007.4	16.0281	11.9821	16.9584	26.6662	6.35413	0.181081	0.532293
set-17	16.0281	45.5321	55.1148	29.6291	12.9774	0.181065	0.568983
snr-4	180.316	220.471	256.496	213.329	77.2248	0.180894	0.472109
sqv-1	12.021	14.3786	21.198	20.7404	6.0617	0.180843	0.530142
C27F2.9	20.0351	19.1714	21.198	35.5549	8.51177	0.180818	0.555285
C37A2.7	2901.08	3860.64	3222.1	4562.88	1290.32	0.180808	0.335671
inx-19	0	11.9821	16.9584	11.8516	3.61834	0.180718	0.444585
F34D10.6	0	11.9821	16.9584	11.8516	3.61834	0.180718	0.444585
B0019.2	24.0421	14.3786	14.8386	41.4807	8.4036	0.180662	0.54956
emre-1	180.316	256.418	260.736	254.81	84.4688	0.180572	0.465765
pdpr-1	24.0421	19.1714	27.5574	32.592	9.16847	0.180456	0.56129
T09A12.5	212.372	196.507	216.22	260.736	78.5751	0.180329	0.469017
M01B12.4	100.175	105.443	129.308	115.553	39.9583	0.180195	0.534654
T25D3.3	28.0491	35.9464	48.7554	35.5549	13.155	0.180176	0.573592
tpst-1	64.1122	52.7214	63.5941	79.9985	23.1003	0.180132	0.567655
lin-13	68.1193	110.236	122.949	94.8131	35.1362	0.180095	0.549911
slo-2	8.01403	9.5857	23.3178	8.88873	4.4179	0.180066	0.489569
arch-1	36.0631	43.1357	48.7554	53.3324	16.0804	0.180014	0.574958
math-34	20.0351	16.775	31.797	20.7404	7.92528	0.179992	0.553059
T09A5.7	44.0772	64.7035	63.5941	74.0727	21.8603	0.179901	0.570172
K01A2.5	304.533	306.742	305.251	405.918	117.303	0.17989	0.425713
F10C5.2	8.01403	14.3786	14.8386	23.7033	5.40499	0.179857	0.517745
T02G5.3	8.01403	31.1535	29.6772	29.6291	8.73481	0.179808	0.555435
F33H1.4	76.1333	103.046	97.5109	121.479	35.3184	0.179701	0.547678
exos-9	28.0491	33.55	40.2762	41.4807	12.7159	0.179661	0.574379
emr-1	40.0701	19.1714	38.1564	38.5178	12.056	0.179614	0.572171
snt-3	8.01403	11.9821	29.6772	5.92582	4.93175	0.179533	0.497273
ugt-52	4.00701	7.18928	8.47921	17.7775	3.32214	0.179464	0.446207
F09G2.8	16.0281	28.7571	33.9168	29.6291	9.60916	0.179106	0.565884
C36B7.6	36.0631	35.9464	50.8752	41.4807	14.5795	0.17895	0.577288
F53A9.7	0	9.5857	16.9584	8.88873	3.14296	0.178826	0.424066
bcas-2	36.0631	76.6856	78.4327	65.184	22.7401	0.178756	0.573459
tmem-138	12.021	7.18928	21.198	11.8516	4.63555	0.178668	0.501344
F56D2.3	32.0561	28.7571	46.6356	32.592	12.4219	0.178635	0.575858
E02D9.1	208.365	95.857	165.345	186.663	58.2087	0.178617	0.53111
C39D10.3	20.0351	9.5857	23.3178	20.7404	6.53545	0.178467	0.54003
Y44A6D.3	44.0772	79.082	89.0317	65.184	24.6036	0.178324	0.57151
xpo-3	20.0351	23.9643	31.797	29.6291	9.35142	0.178033	0.567854
ubq-2	2059.61	2707.96	2399.62	3075.5	908.544	0.178001	0.321307
W03D8.3	52.0912	43.1357	61.4743	56.2953	18.8932	0.17787	0.577574
unc-83	140.246	179.732	178.063	201.478	62.0485	0.17778	0.503472
atg-13	52.0912	71.8928	74.1931	79.9985	24.6747	0.177714	0.5703
hrp-1	1065.87	929.813	998.427	1285.9	379.644	0.177626	0.33499
mans-1	28.0491	16.775	23.3178	38.5178	9.4609	0.177569	0.567213
nuo-3	248.435	191.714	264.975	239.996	83.8338	0.177401	0.471155
apn-1	84.1473	74.2892	97.5109	91.8502	30.8503	0.177312	0.559188
F43C11.9	40.0701	57.5142	50.8752	74.0727	19.739	0.177172	0.579013
pfk-1.1	8.01403	21.5678	31.797	14.8145	6.75849	0.177148	0.542121
slc-17.7	52.0912	38.3428	40.2762	74.0727	18.1646	0.177081	0.580905
cpin-1	12.021	31.1535	27.5574	35.5549	9.42784	0.17706	0.567589
ddx-19	20.0351	26.3607	40.2762	23.7033	9.79048	0.176997	0.570982
F23C8.14	104.182	86.2713	89.0317	139.257	37.1432	0.176994	0.553472
edc-3	20.0351	26.3607	19.0782	47.4065	10.0127	0.17696	0.569404
cog-1	12.021	7.18928	12.7188	20.7404	4.67188	0.17665	0.507349
C23G10.5	0	14.3786	4.2396	29.6291	4.27962	0.17662	0.460496
tag-294	40.0701	50.3249	63.5941	50.3694	18.127	0.176586	0.58116
hpo-19	20.0351	26.3607	31.797	32.592	9.82681	0.176498	0.573356
ckb-1	16.0281	0	19.0782	11.8516	4.16525	0.17641	0.465442
F48F7.3	12.021	2.39643	10.599	17.7775	3.7959	0.176332	0.47011
M02B7.2	12.021	2.39643	10.599	17.7775	3.7959	0.176332	0.47011
emc-6	112.196	189.318	169.584	192.589	58.8702	0.176278	0.521898
fbxc-52	16.0281	19.1714	27.5574	23.7033	7.66917	0.176277	0.559963
eif-2gamma	36.0631	57.5142	74.1931	44.4436	18.8238	0.176246	0.582206
cdr-6	48.0842	33.55	48.7554	53.3324	16.2965	0.17616	0.583183
R01H10.7	48.0842	33.55	48.7554	53.3324	16.2965	0.17616	0.583183
gpc-2	2472.33	2712.75	2719.71	3199.94	985.009	0.175989	0.270847
B0285.3	96.1684	76.6856	93.2713	112.591	33.5928	0.17595	0.558387
W02F12.8	84.1473	69.4963	78.4327	106.665	30.0469	0.175893	0.565874
src-1	192.337	98.2535	188.662	145.183	55.3885	0.175794	0.537781
shw-3	8.01403	9.5857	16.9584	14.8145	4.37944	0.175694	0.503892
ech-1.1	0	2.39643	6.35941	11.8516	1.82792	0.175686	0.312898
npr-21	0	2.39643	6.35941	11.8516	1.82792	0.175686	0.312898
fat-6	0	4.79285	8.47921	11.8516	2.22852	0.175645	0.364757
C04F5.8	32.0561	62.3071	59.3545	62.2211	19.1541	0.175491	0.583326
aipl-1	16.0281	11.9821	19.0782	23.7033	6.27935	0.175429	0.545118
frm-2	128.224	119.821	137.787	154.071	47.8904	0.175358	0.530799
D1007.8	4.00701	2.39643	8.47921	11.8516	2.37138	0.175314	0.391358
F33G12.3	4.00701	2.39643	8.47921	11.8516	2.37138	0.175314	0.391358
bbs-1	12.021	4.79285	12.7188	17.7775	4.19649	0.175204	0.494642
gst-10	16.0281	21.5678	14.8386	41.4807	8.33045	0.175175	0.562091
T12D8.5	4.00701	11.9821	8.47921	23.7033	4.27291	0.175142	0.49163
paqr-3	4.00701	11.9821	8.47921	23.7033	4.27291	0.175142	0.49163
gpa-9	24.0421	16.775	29.6772	26.6662	8.61831	0.175127	0.569407
W01A11.1	4.00701	21.5678	16.9584	26.6662	6.13811	0.175088	0.535457
ZK686.1	124.217	122.218	120.829	171.849	47.8202	0.175064	0.536545
vab-3	84.1473	71.8928	78.4327	109.628	30.5223	0.174979	0.5672
pbs-1	96.1684	105.443	108.11	133.331	39.2995	0.174935	0.549151
ztf-30	16.0281	21.5678	27.5574	26.6662	8.14455	0.174931	0.566826
Y102E9.5	16.0281	21.5678	27.5574	26.6662	8.14455	0.174931	0.566826
grl-2	0	0	8.47921	8.88873	1.54057	0.174643	0.24857
2RSSE.1	0	0	8.47921	8.88873	1.54057	0.174643	0.24857
T09D3.3	0	0	8.47921	8.88873	1.54057	0.174643	0.24857
T19D12.4	0	0	8.47921	8.88873	1.54057	0.174643	0.24857
Y68A4A.13	0	0	8.47921	8.88873	1.54057	0.174643	0.24857
T23G11.11	176.309	222.868	211.98	257.773	77.0756	0.17447	0.48982
hch-1	232.407	196.507	250.137	242.959	81.7838	0.174462	0.476967
Y23H5B.1	8.01403	7.18928	16.9584	11.8516	3.90406	0.174447	0.489628
pry-1	4.00701	11.9821	19.0782	11.8516	4.1618	0.174296	0.49538
lin-8	16.0281	28.7571	25.4376	38.5178	9.64548	0.174274	0.57579
rpa-1	0	7.18928	16.9584	5.92582	2.66757	0.174144	0.402137
C28C12.1	8.01403	2.39643	14.8386	8.88873	3.02808	0.173879	0.441629
swt-6	0	0	14.8386	2.96291	1.57903	0.173457	0.25
uba-1	36.0631	31.1535	44.5158	41.4807	13.5903	0.173439	0.588588
K01D12.9	76.1333	119.821	86.9119	154.071	38.7571	0.173363	0.565116
H37A05.4	32.0561	23.9643	29.6772	44.4436	11.5438	0.17334	0.585107
Y50D4C.5	12.021	4.79285	21.198	8.88873	4.16017	0.1732	0.495235
W01C9.1	28.0491	28.7571	33.9168	41.4807	11.7267	0.17317	0.586542
romo-1	164.288	232.453	175.944	296.291	77.0796	0.173102	0.516041
bath-42	64.1122	28.7571	59.3545	53.3324	18.2332	0.172977	0.589768
cdh-1	8.01403	14.3786	25.4376	11.8516	5.29388	0.172976	0.529967
prp-17	4.00701	9.5857	10.599	17.7775	3.72274	0.17262	0.483365
coh-1	32.0561	59.9106	61.4743	56.2953	18.604	0.172583	0.589899
C56A3.6	48.0842	28.7571	40.2762	56.2953	15.382	0.172444	0.591229
cyp-13A10	12.021	16.775	23.3178	20.7404	6.4623	0.17237	0.555168
zipt-2.4	12.021	52.7214	31.797	59.2582	13.8195	0.172265	0.587464
thoc-7	68.1193	50.3249	50.8752	94.8131	23.429	0.172169	0.587237
ceh-34	120.21	134.2	156.865	142.22	49.096	0.172095	0.536286
R10H10.4	0	14.3786	19.0782	11.8516	4.01894	0.17208	0.481341
set-6	88.1543	110.236	118.709	118.516	38.6398	0.171993	0.556638
clc-2	16.0281	31.1535	25.4376	41.4807	10.1209	0.171925	0.582487
F35C12.3	4.00701	4.79285	10.599	11.8516	2.77198	0.17187	0.436008
Y71G12B.17	4.00701	4.79285	10.599	11.8516	2.77198	0.17187	0.436008
ubc-26	4.00701	4.79285	10.599	11.8516	2.77198	0.17187	0.436008
Y51H7C.7	20.0351	16.775	25.4376	26.6662	7.88682	0.171776	0.571864
cutl-15	0	9.5857	10.599	14.8145	3.1045	0.171757	0.441778
sap-49	32.0561	31.1535	27.5574	56.2953	13.0447	0.171739	0.590636
hmp-1	212.372	215.678	245.897	248.884	81.8568	0.171458	0.481734
apa-2	28.0491	57.5142	46.6356	65.184	17.5082	0.171272	0.593619
K10C2.1	0	11.9821	10.599	17.7775	3.57988	0.171257	0.465806
daf-19	120.21	143.786	165.345	145.183	50.9612	0.171227	0.536177
syx-2	12.021	9.5857	23.3178	11.8516	5.03615	0.171091	0.530272
let-4	32.0561	50.3249	55.1148	50.3694	16.664	0.170957	0.594248
mir-8199	80.1403	40.7392	69.9535	74.0727	23.4976	0.170724	0.589698
D2023.3	4.00701	0	2.1198	17.7775	2.12035	0.170597	0.343833
fut-1	0	7.18928	10.599	11.8516	2.62911	0.170539	0.41438
B0024.13	0	7.18928	10.599	11.8516	2.62911	0.170539	0.41438
H25P19.1	0	7.18928	10.599	11.8516	2.62911	0.170539	0.41438
K02F2.5	0	7.18928	10.599	11.8516	2.62911	0.170539	0.41438
bath-43	140.246	83.8749	120.829	139.257	42.9499	0.170513	0.559128
C43E11.9	68.1193	35.9464	65.7139	59.2582	20.316	0.170499	0.59329
pho-5	0	21.5678	19.0782	20.7404	5.44508	0.170381	0.524094
nhr-128	8.01403	4.79285	16.9584	8.88873	3.42868	0.170361	0.476418
dli-1	48.0842	69.4963	82.6723	62.2211	23.2819	0.170344	0.589267
arf-1.2	560.982	448.132	527.831	619.248	191.258	0.170321	0.396791
daf-1	32.0561	9.5857	19.0782	38.5178	8.80257	0.170265	0.573949
pqn-27	48.0842	45.5321	48.7554	68.1469	18.6734	0.170263	0.594437
tra-3	20.0351	11.9821	14.8386	32.592	7.04716	0.170213	0.56275
hil-2	564.989	443.339	561.747	580.73	190.78	0.17012	0.392707
dsl-6	136.239	127.011	142.027	165.923	50.6663	0.169965	0.539166
F08F8.9	76.1333	105.443	114.469	103.702	35.4583	0.169848	0.568823
C02B8.6	32.0561	14.3786	31.797	29.6291	9.56744	0.169813	0.584691
msa-1	92.1613	67.0999	118.709	68.1469	30.7012	0.169784	0.582247
Y18D10A.16	40.0701	50.3249	46.6356	68.1469	18.1996	0.169733	0.596125
pgl-1	4.00701	0	4.2396	14.8145	2.04557	0.169682	0.348465
his-48	12.021	2.39643	12.7188	14.8145	3.72111	0.169667	0.485532
cht-1	64.1122	26.3607	50.8752	59.2582	17.7941	0.169551	0.597424
Y43C5A.7	8.01403	19.1714	16.9584	26.6662	6.28097	0.169429	0.556019
C34B2.11	12.021	16.775	12.7188	32.592	6.57341	0.16933	0.558498
dpy-30	476.835	575.142	557.508	651.84	200.583	0.169273	0.391253
C31C9.2	88.1543	95.857	93.2713	127.405	35.8965	0.169258	0.569843
tomm-7	560.982	843.542	686.816	936.279	268.555	0.169195	0.422412
Y75B8A.24	28.0491	23.9643	44.5158	23.7033	10.6648	0.169157	0.591215
cco-1	649.136	783.631	828.843	808.874	272.357	0.169125	0.359522
K07B1.7	96.1684	79.082	108.11	97.776	33.8075	0.168986	0.572778
pssy-1	24.0421	35.9464	38.1564	41.4807	12.385	0.16892	0.596796
Y51H4A.1	20.0351	26.3607	42.396	20.7404	9.7157	0.168894	0.587494
ztf-8	24.0421	16.775	21.198	35.5549	8.65463	0.16886	0.582172
sfrp-1	160.281	117.425	173.824	145.183	52.9294	0.168827	0.542384
zfh-2	88.1543	50.3249	69.9535	94.8131	26.8984	0.168789	0.589463
C49A9.10	16.0281	16.775	29.6772	17.7775	7.119	0.168737	0.570452
aph-1	48.0842	28.7571	42.396	53.3324	15.3072	0.168512	0.599731
mlc-4	316.554	318.725	362.486	364.438	120.83	0.168401	0.437543
mrpl-10	36.0631	28.7571	46.6356	35.5549	13.0401	0.168241	0.599147
rpl-35	3658.4	3932.53	3722.37	4897.69	1437.94	0.168124	0.316247
C31H2.14	4.00701	26.3607	27.5574	20.7404	6.97777	0.168037	0.562491
rpb-6	60.1052	174.939	133.548	177.775	48.4637	0.167949	0.597929
mek-2	80.1403	103.046	112.349	106.665	35.6759	0.167874	0.571957
vpat-1	8.01403	4.79285	8.47921	17.7775	3.465	0.16782	0.483391
B0228.7	4.00701	16.775	27.5574	8.88873	5.07624	0.167634	0.529555
rpb-8	132.231	127.011	158.985	142.22	49.7126	0.167408	0.546136
B0334.5	28.0491	19.1714	27.5574	35.5549	9.78672	0.167297	0.592685
elf-1	20.0351	23.9643	25.4376	35.5549	9.31296	0.167292	0.590728
hxk-3	16.0281	67.0999	65.7139	44.4436	17.1448	0.167246	0.602137
ubxn-1	24.0421	21.5678	46.6356	14.8145	9.49642	0.167171	0.587313
tpa-1	40.0701	69.4963	40.2762	100.739	22.227	0.167127	0.601608
C39E9.12	12.021	7.18928	23.3178	8.88873	4.56077	0.167105	0.524454
ifb-1	300.526	316.328	273.454	441.473	118.131	0.1671	0.480055
rpl-36.A	2808.92	3304.67	3099.15	3842.89	1158.06	0.167059	0.316594
C41D11.3	16.0281	50.3249	42.396	47.4065	13.8513	0.167045	0.601203
C09B7.2	100.175	95.857	112.349	118.516	37.8666	0.166973	0.568736
ggtb-1	16.0281	16.775	21.198	26.6662	7.15533	0.166967	0.575819
ift-74	24.0421	28.7571	40.2762	29.6291	10.8841	0.166808	0.598119
K07E3.2	24.0421	28.7571	40.2762	29.6291	10.8841	0.166808	0.598119
K07C11.4	80.1403	83.8749	97.5109	97.776	31.8707	0.166742	0.580589
pmp-3	128.224	124.614	154.746	139.257	48.5057	0.166738	0.549785
T13C5.6	8.01403	9.5857	8.47921	23.7033	4.41577	0.166691	0.520837
his-61	0	2.39643	0	20.7404	2.05227	0.166564	0.31873
ZK673.1	0	2.39643	0	20.7404	2.05227	0.166564	0.31873
F07C6.4	72.1263	71.8928	89.0317	82.9614	28.0308	0.166451	0.58841
F49E2.2	0	2.39643	8.47921	8.88873	1.75313	0.166427	0.329846
F58D2.2	0	2.39643	8.47921	8.88873	1.75313	0.166427	0.329846
sqv-8	8.01403	9.5857	19.0782	11.8516	4.30466	0.166416	0.523345
mrpl-54	68.1193	57.5142	76.3129	74.0727	24.4834	0.166402	0.594852
npp-22	0	9.5857	19.0782	5.92582	3.06817	0.16625	0.44788
F25D1.3	0	4.79285	10.599	8.88873	2.15373	0.166248	0.383354
eif-2Balpha	28.0491	21.5678	27.5574	38.5178	10.2621	0.166209	0.597061
C47D12.4	4.00701	2.39643	10.599	8.88873	2.29659	0.166024	0.410681
F49C12.10	4.00701	2.39643	10.599	8.88873	2.29659	0.166024	0.410681
F52B11.5	4.00701	2.39643	10.599	8.88873	2.29659	0.166024	0.410681
fan-1	4.00701	2.39643	10.599	8.88873	2.29659	0.166024	0.410681
ufd-1	28.0491	38.3428	33.9168	53.3324	13.6282	0.166015	0.604281
sdn-1	240.421	117.425	231.058	174.812	67.7429	0.16572	0.551411
epi-1	192.337	165.353	214.1	195.552	68.0646	0.165655	0.52086
ptr-15	16.0281	23.9643	19.0782	38.5178	8.65626	0.165622	0.588422
pst-2	36.0631	52.7214	52.995	59.2582	17.8324	0.165582	0.605216
che-10	136.239	206.093	152.626	254.81	66.5057	0.165461	0.547689
acs-1	8.01403	31.1535	10.599	50.3694	8.88224	0.165373	0.576837
C46F11.4	32.0561	69.4963	72.0733	56.2953	20.3944	0.165351	0.604851
M18.6	4.00701	7.18928	12.7188	11.8516	3.17257	0.165281	0.47866
smrc-1	4.00701	7.18928	12.7188	11.8516	3.17257	0.165281	0.47866
nft-1	16.0281	33.55	27.5574	41.4807	10.5215	0.165245	0.598802
sec-24.2	20.0351	16.775	27.5574	23.7033	7.81203	0.165061	0.586328
C03C10.9	60.1052	31.1535	48.7554	62.2211	17.9386	0.164971	0.607064
fem-2	4.00701	11.9821	12.7188	17.7775	4.12334	0.164901	0.518046
CC8.2	4.00701	11.9821	12.7188	17.7775	4.12334	0.164901	0.518046
emb-27	20.0351	21.5678	12.7188	47.4065	9.02348	0.164808	0.58752
kgb-1	52.0912	86.2713	78.4327	91.8502	27.3774	0.16474	0.596073
lys-8	0	11.9821	12.7188	14.8145	3.50509	0.164604	0.481295
R09H10.5	0	11.9821	12.7188	14.8145	3.50509	0.164604	0.481295
mys-2	52.0912	23.9643	57.2346	35.5549	14.9768	0.164442	0.608049
iglr-1	12.021	14.3786	25.4376	14.8145	5.91213	0.164296	0.56469
let-23	0	4.79285	16.9584	2.96291	2.19219	0.164267	0.380679
F55A4.3	24.0421	16.775	23.3178	32.592	8.57985	0.164117	0.593129
hyl-2	32.0561	23.9643	33.9168	38.5178	11.3942	0.163989	0.605663
F55H12.2	4.00701	0	6.35941	11.8516	1.97078	0.163924	0.361131
Y18D10A.2	4.00701	0	6.35941	11.8516	1.97078	0.163924	0.361131
D2096.12	0	9.5857	12.7188	11.8516	3.02971	0.163881	0.459099
ttr-53	20.0351	26.3607	36.0366	26.6662	9.67723	0.163789	0.600319
unc-132	20.0351	11.9821	27.5574	17.7775	6.86127	0.163785	0.578134
T03G11.3	8.01403	7.18928	19.0782	8.88873	3.82928	0.163617	0.511882
ruvb-1	20.0351	21.5678	27.5574	29.6291	8.7628	0.163399	0.596977
osm-1	12.021	11.9821	16.9584	20.7404	5.47307	0.163396	0.560395
iff-1	60.1052	86.2713	69.9535	109.628	28.913	0.163293	0.598224
R02D3.8	4.00701	14.3786	12.7188	20.7404	4.59872	0.163185	0.534923
cnc-11	8.01403	0	171.704	5.92582	16.4669	0.163092	0.281121
sax-3	108.189	143.786	156.865	139.257	48.6172	0.162966	0.561515
W02D7.6	32.0561	35.9464	42.396	44.4436	13.7348	0.162957	0.61144
dif-1	48.0842	45.5321	52.995	62.2211	18.5238	0.162835	0.610458
C50D2.6	0	16.775	12.7188	20.7404	4.45586	0.162825	0.518326
ccar-1	184.323	153.371	207.741	177.775	64.1499	0.162792	0.536096
byn-1	88.1543	93.4606	127.188	85.9244	35.013	0.162627	0.587572
F41C3.11	32.0561	45.5321	59.3545	38.5178	15.5637	0.162291	0.613303
dpy-7	204.358	206.093	239.538	231.107	78.1547	0.162275	0.511238
ceh-31	4.00701	4.79285	12.7188	8.88873	2.69719	0.162224	0.456562
tpra-1	4.00701	4.79285	12.7188	8.88873	2.69719	0.162224	0.456562
F21D5.4	4.00701	4.79285	12.7188	8.88873	2.69719	0.162224	0.456562
gap-3	4.00701	4.79285	12.7188	8.88873	2.69719	0.162224	0.456562
Y32G9B.1	12.021	14.3786	16.9584	23.7033	5.94845	0.16218	0.571023
trm-1	20.0351	23.9643	27.5574	32.592	9.23818	0.162008	0.60253
C44B12.3	0	0	10.599	5.92582	1.46578	0.16195	0.268118
F20D6.8	0	0	10.599	5.92582	1.46578	0.16195	0.268118
F15D3.6	0	14.3786	21.198	8.88873	3.94415	0.161796	0.502017
ceh-19	8.01403	4.79285	10.599	14.8145	3.39022	0.161736	0.498533
hsp-1	84.1473	98.2535	103.87	112.591	35.3797	0.161578	0.586385
soap-1	84.1473	50.3249	69.9535	88.8873	26.0174	0.161558	0.605914
nhr-69	56.0982	50.3249	52.995	77.0356	20.9739	0.161529	0.61139
K05C4.7	20.0351	2.39643	23.3178	11.8516	5.10931	0.161271	0.54164
ZK546.5	0	26.3607	21.198	23.7033	6.32106	0.16114	0.56035
C12D12.1	0	7.18928	12.7188	8.88873	2.55433	0.161063	0.434118
C24H12.1	20.0351	11.9821	19.0782	26.6662	6.89759	0.160984	0.585289
pdr-1	16.0281	9.5857	12.7188	26.6662	5.7655	0.160892	0.567374
ufc-1	92.1613	57.5142	80.5525	94.8131	28.8317	0.16079	0.602827
Y71H2AM.4	244.428	299.553	284.053	343.697	103.935	0.160704	0.4891
xpf-1	16.0281	16.775	23.3178	23.7033	7.08054	0.160691	0.58984
Y73E7A.6	16.0281	16.775	23.3178	23.7033	7.08054	0.160691	0.58984
ldh-1	124.217	122.218	125.068	162.96	47.4079	0.160659	0.56895
flh-2	112.196	64.7035	95.3911	109.628	33.8769	0.160456	0.596887
ets-4	20.0351	14.3786	19.0782	29.6291	7.37297	0.160255	0.592079
Y23H5B.5	32.0561	52.7214	59.3545	47.4065	16.9898	0.160217	0.617577
ndk-1	989.733	1056.82	966.63	1357.01	387.644	0.160132	0.397787
gbh-2	4.00701	9.5857	21.198	5.92582	3.61163	0.160021	0.505301
C40A11.2	36.0631	47.9285	46.6356	59.2582	16.8432	0.159995	0.618002
ife-3	116.203	103.046	137.787	115.553	41.9196	0.159928	0.578978
gyg-1	24.0421	28.7571	42.396	26.6662	10.8093	0.159926	0.612704
aex-3	40.0701	19.1714	23.3178	53.3324	12.0538	0.15983	0.612981
clip-1	72.1263	67.0999	93.2713	71.1098	26.9305	0.159808	0.606182
Y45F10D.7	16.0281	11.9821	12.7188	29.6291	6.24089	0.159793	0.577274
bra-2	84.1473	64.7035	114.469	59.2582	28.6133	0.1596	0.608812
C03D6.9	32.0561	38.3428	31.797	59.2582	14.3213	0.159494	0.618874
ceh-88	36.0631	67.0999	72.0733	56.2953	20.5373	0.159358	0.617368
set-19	120.21	148.578	156.865	157.034	51.6855	0.159342	0.563298
dpy-2	224.393	237.246	205.621	328.883	88.3596	0.159199	0.527452
R74.8	152.267	203.696	192.902	222.218	68.3964	0.159119	0.541447
fat-4	20.0351	35.9464	36.0366	38.5178	11.5788	0.159092	0.616517
ZK1053.4	12.021	4.79285	16.9584	11.8516	4.04692	0.15896	0.530762
eva-1	212.372	191.714	184.423	281.476	77.1692	0.158944	0.537974
ZK637.14	24.0421	14.3786	25.4376	26.6662	8.02968	0.15889	0.601221
pan-1	176.309	198.903	197.142	237.033	71.794	0.158837	0.533938
gcc-2	28.0491	26.3607	29.6772	41.4807	11.1381	0.158793	0.616415
rps-12	1550.71	1802.11	1553.81	2245.88	634.442	0.158782	0.394823
gpd-4	8.01403	14.3786	21.198	14.8145	5.18064	0.158518	0.565025
Y54G2A.73	0	0	2.1198	14.8145	1.50211	0.158436	0.273778
cdc-25.2	272.477	196.507	281.934	245.921	88.4214	0.158348	0.518567
C17G10.2	24.0421	9.5857	12.7188	35.5549	7.26481	0.158274	0.58825
cpg-8	589.031	759.667	693.175	844.429	256.02	0.158249	0.417622
F34D10.3	48.0842	55.1178	63.5941	62.2211	20.3142	0.158202	0.618728
M04F3.3	8.01403	4.79285	0	29.6291	3.76415	0.15817	0.477582
cpt-2	48.0842	35.9464	46.6356	56.2953	16.5838	0.158113	0.622246
cyn-7	460.807	476.889	470.596	595.545	177.744	0.158063	0.434677
ifo-1	16.0281	21.5678	23.3178	29.6291	8.03131	0.158024	0.60379
hrg-1	24.0421	45.5321	40.2762	50.3694	14.2118	0.15792	0.6224
T23F1.5	8.01403	11.9821	21.198	11.8516	4.70526	0.157857	0.555191
dnj-22	32.0561	31.1535	52.995	26.6662	12.6729	0.157754	0.620932
F54A3.5	376.659	366.653	390.044	453.325	140.741	0.157635	0.45287
ttc-37	8.01403	4.79285	19.0782	5.92582	3.35389	0.157435	0.502705
str-262	4.00701	9.5857	14.8386	11.8516	3.57317	0.157431	0.518053
T21F4.1	4.00701	9.5857	14.8386	11.8516	3.57317	0.157431	0.518053
ZC250.2	4.00701	9.5857	14.8386	11.8516	3.57317	0.157431	0.518053
dnc-2	64.1122	52.7214	76.3129	62.2211	22.6516	0.157424	0.617902
F26H9.5	20.0351	23.9643	16.9584	44.4436	9.34929	0.157199	0.609942
nhr-183	0	14.3786	14.8386	14.8145	3.90569	0.157139	0.517143
die-1	52.0912	45.5321	61.4743	56.2953	19.1057	0.157096	0.622529
let-607	80.1403	67.0999	86.9119	85.9244	28.3913	0.156912	0.609683
snfc-5	16.0281	31.1535	31.797	32.592	9.89651	0.156735	0.616417
epg-6	172.302	158.164	199.261	177.775	62.7566	0.156646	0.551418
B0336.3	52.0912	55.1178	69.9535	59.2582	20.9709	0.156544	0.62171
pbs-5	56.0982	64.7035	63.5941	82.9614	23.7151	0.156526	0.61856
pkc-2	0	11.9821	14.8386	11.8516	3.43031	0.156518	0.499366
T23B12.8	0	11.9821	14.8386	11.8516	3.43031	0.156518	0.499366
icp-1	8.01403	2.39643	10.599	11.8516	2.91484	0.156517	0.482842
F58A6.1	8.01403	2.39643	10.599	11.8516	2.91484	0.156517	0.482842
vha-20	96.1684	143.786	146.266	136.294	46.3479	0.156468	0.582907
mrps-16	32.0561	45.5321	52.995	44.4436	15.5252	0.156397	0.626253
C05E7.1	12.021	11.9821	19.0782	17.7775	5.39829	0.156261	0.57657
mca-1	96.1684	86.2713	84.7921	130.368	35.2678	0.156233	0.603001
F35D11.1	8.01403	0	2.1198	20.7404	2.7386	0.156208	0.433351
F26F4.9	36.0631	47.9285	48.7554	56.2953	16.7684	0.15587	0.62707
mig-1	64.1122	62.3071	65.7139	85.9244	24.6642	0.155768	0.618804
C25F9.14	4.00701	21.5678	23.3178	17.7775	5.91376	0.155686	0.579069
lsm-8	156.274	143.786	161.105	183.7	57.2006	0.155655	0.56304
R06A10.1	12.021	9.5857	19.0782	14.8145	4.9229	0.155649	0.567571
rps-17	1005.76	937.002	886.077	1309.61	367.087	0.155606	0.426064
C16D9.9	16.0281	7.18928	14.8386	20.7404	5.21534	0.155423	0.571461
lon-2	8.01403	11.9821	12.7188	20.7404	4.74158	0.155404	0.562424
F13G3.6	8.01403	11.9821	12.7188	20.7404	4.74158	0.155404	0.562424
Y17D7C.6	8.01403	11.9821	12.7188	20.7404	4.74158	0.155404	0.562424
F42H10.6	16.0281	11.9821	14.8386	26.6662	6.1661	0.15539	0.58878
pqm-1	4.00701	7.18928	14.8386	8.88873	3.09779	0.155381	0.500109
kin-14	4.00701	0	8.47921	8.88873	1.896	0.155154	0.379457
F44F1.6	4.00701	0	8.47921	8.88873	1.896	0.155154	0.379457
pbs-3	24.0421	50.3249	40.2762	56.2953	15.1625	0.15506	0.629009
mig-23	8.01403	26.3607	29.6772	20.7404	7.52123	0.154997	0.602594
vglu-2	20.0351	26.3607	29.6772	32.592	9.63877	0.15499	0.620167
ZK632.9	40.0701	55.1178	72.0733	44.4436	18.7786	0.154864	0.628562
F52B11.2	20.0351	14.3786	21.198	26.6662	7.29819	0.154795	0.604845
H14A12.3	20.0351	14.3786	21.198	26.6662	7.29819	0.154795	0.604845
C43F9.7	0	2.39643	10.599	5.92582	1.67835	0.154724	0.351766
C34H4.5	0	2.39643	10.599	5.92582	1.67835	0.154724	0.351766
fbxb-106	0	2.39643	10.599	5.92582	1.67835	0.154724	0.351766
T22D1.11	0	2.39643	10.599	5.92582	1.67835	0.154724	0.351766
T20B12.7	320.561	301.95	296.772	411.844	118.073	0.154627	0.497137
T24C4.4	0	4.79285	12.7188	5.92582	2.07895	0.154551	0.406602
F11A6.15	0	4.79285	2.1198	17.7775	2.19006	0.15434	0.40354
hlh-11	0	9.5857	14.8386	8.88873	2.95493	0.154318	0.479625
num-1	72.1263	38.3428	59.3545	71.1098	21.3712	0.154263	0.6281
K07F5.15	500.877	481.682	512.992	595.545	185.484	0.154205	0.432976
nrde-2	44.0772	74.2892	84.7921	59.2582	23.2768	0.15405	0.626355
ZK20.4	24.0421	21.5678	36.0366	23.7033	9.34471	0.153827	0.620997
C25H3.17	40.0701	62.3071	40.2762	88.8873	20.5381	0.153812	0.631019
lron-1	8.01403	4.79285	12.7188	11.8516	3.31543	0.153743	0.517223
T27F6.6	8.01403	4.79285	12.7188	11.8516	3.31543	0.153743	0.517223
C03H5.3	8.01403	4.79285	12.7188	11.8516	3.31543	0.153743	0.517223
F23D12.11	0	0	4.2396	11.8516	1.42732	0.153657	0.281918
R02F11.4	16.0281	0	16.9584	11.8516	3.97722	0.153631	0.518398
hpl-2	68.1193	86.2713	89.0317	94.8131	30.0021	0.153601	0.614762
syx-18	12.021	26.3607	27.5574	26.6662	8.21426	0.153514	0.614241
nhr-180	12.021	7.18928	8.47921	23.7033	4.55863	0.153483	0.557355
rpoa-49	16.0281	14.3786	25.4376	17.7775	6.53037	0.153439	0.600006
gars-1	56.0982	40.7392	59.3545	56.2953	18.848	0.153406	0.63119
Y53F4B.20	12.021	7.18928	19.0782	11.8516	4.44752	0.153348	0.559535
C13F10.1	236.414	246.832	290.413	257.773	91.4898	0.153281	0.517519
let-60	176.309	117.425	180.183	151.108	55.4408	0.152622	0.580939
rpl-37	1166.04	1643.95	1420.27	1757	531.081	0.152599	0.418751
C40A11.4	56.0982	83.8749	82.6723	85.9244	27.3707	0.152581	0.622392
C42D4.18	80.1403	57.5142	80.5525	79.9985	26.4514	0.152551	0.623595
tsp-20	28.0491	11.9821	31.797	20.7404	8.211	0.152421	0.614938
dnj-23	36.0631	21.5678	33.9168	38.5178	11.537	0.152402	0.631261
ins-27	104.182	110.236	127.188	121.479	41.0765	0.152335	0.597292
cab-1	76.1333	127.011	114.469	127.405	39.4739	0.15227	0.60599
F07E5.5	48.0842	103.046	114.469	68.1469	29.6039	0.151836	0.627431
brc-2	8.01403	16.775	12.7188	26.6662	5.69235	0.151733	0.587987
nova-1	248.435	230.057	209.86	337.772	91.019	0.151522	0.545548
pbs-7	52.0912	50.3249	63.5941	59.2582	19.9817	0.151512	0.633979
syx-17	28.0491	31.1535	31.797	44.4436	12.0141	0.151384	0.634809
C35D10.10	68.1193	55.1178	52.995	94.8131	24.0422	0.151137	0.632492
mrpl-32	12.021	11.9821	8.47921	29.6291	5.5094	0.151041	0.583196
W04H10.6	24.0421	9.5857	16.9584	29.6291	7.11524	0.150895	0.60799
F52A8.1	460.807	381.032	472.716	468.14	158.128	0.150881	0.461147
rbm-22	40.0701	57.5142	55.1148	65.184	19.3266	0.150859	0.636548
T02C1.1	28.0491	14.3786	23.3178	32.592	8.72271	0.150814	0.623165
Y42A5A.3	0	9.5857	6.35941	17.7775	2.99125	0.150728	0.487542
ncbp-1	32.0561	50.3249	44.5158	59.2582	16.5123	0.150691	0.638794
ptrn-1	60.1052	45.5321	65.7139	59.2582	20.4555	0.15053	0.636008
ptr-21	48.0842	45.5321	48.7554	65.184	18.4106	0.150395	0.638258
gsp-2	689.207	584.728	621.102	808.874	239.842	0.150333	0.444735
pdp-1	20.0351	19.1714	31.797	20.7404	8.13784	0.150124	0.62253
T13H5.8	16.0281	9.5857	16.9584	20.7404	5.61593	0.149992	0.594328
fkh-7	32.0561	52.7214	63.5941	41.4807	16.8402	0.149876	0.640613
K04F10.1	4.00701	4.79285	6.35941	14.8145	2.65873	0.149875	0.485475
memb-2	4.00701	4.79285	6.35941	14.8145	2.65873	0.149875	0.485475
Y40B1A.1	20.0351	23.9643	31.797	26.6662	9.08861	0.149838	0.629387
pcn-1	8.01403	19.1714	23.3178	17.7775	6.05662	0.149688	0.60079
F54D5.11	76.1333	28.7571	55.1148	68.1469	20.2375	0.149578	0.640676
F47D12.9	40.0701	50.3249	57.2346	53.3324	17.8257	0.149577	0.640366
snt-2	0	7.18928	14.8386	5.92582	2.47954	0.149508	0.458096
Y22D7AL.15	0	7.18928	14.8386	5.92582	2.47954	0.149508	0.458096
T14B4.5	32.0561	19.1714	14.8386	53.3324	10.5909	0.149437	0.629598
F56B3.11	44.0772	59.9106	61.4743	65.184	20.4587	0.149312	0.63869
lin-2	104.182	122.218	137.787	124.442	43.3423	0.149308	0.601525
fln-2	188.33	361.86	286.173	352.586	105.462	0.149306	0.552978
R08B4.3	36.0631	31.1535	44.5158	38.5178	13.3275	0.149237	0.641431
ugt-22	0	19.1714	16.9584	17.7775	4.78167	0.149207	0.562977
dylt-2	16.0281	14.3786	16.9584	26.6662	6.5667	0.149139	0.610099
atm-1	8.01403	9.5857	14.8386	14.8145	4.19141	0.149085	0.565282
pars-2	8.01403	9.5857	14.8386	14.8145	4.19141	0.149085	0.565282
nsun-5	8.01403	9.5857	14.8386	14.8145	4.19141	0.149085	0.565282
gcn-1	12.021	7.18928	10.599	20.7404	4.48385	0.149066	0.569951
ZC204.14	12.021	7.18928	10.599	20.7404	4.48385	0.149066	0.569951
M01E5.2	0	2.39643	2.1198	14.8145	1.71467	0.149049	0.362156
R07B1.11	0	2.39643	2.1198	14.8145	1.71467	0.149049	0.362156
C15C7.6	0	2.39643	2.1198	14.8145	1.71467	0.149049	0.362156
F28B3.6	8.01403	11.9821	14.8386	17.7775	4.6668	0.148984	0.578134
Y47D9A.1	60.1052	64.7035	74.1931	74.0727	24.2222	0.148893	0.634312
jip-1	28.0491	9.5857	23.3178	26.6662	7.77194	0.14889	0.61909
C38D4.9	12.021	9.5857	10.599	23.7033	4.95923	0.148792	0.582152
F53B1.2	28.0491	21.5678	23.3178	41.4807	10.1489	0.148774	0.634874
mrps-7	136.239	98.2535	144.147	121.479	44.3613	0.148725	0.604446
C09G4.4	4.00701	16.775	16.9584	17.7775	4.92453	0.148673	0.580086
fut-2	12.021	2.39643	8.47921	17.7775	3.60787	0.148621	0.533722
C15H11.11	12.021	2.39643	8.47921	17.7775	3.60787	0.148621	0.533722
C18A3.10	12.021	2.39643	8.47921	17.7775	3.60787	0.148621	0.533722
C05E11.3	20.0351	14.3786	23.3178	23.7033	7.2234	0.148531	0.619171
F18E9.1	20.0351	14.3786	23.3178	23.7033	7.2234	0.148531	0.619171
cebp-2	84.1473	71.8928	76.3129	106.665	30.0715	0.148485	0.627938
pigv-1	0	14.3786	6.35941	23.7033	3.94202	0.148387	0.532423
dph-1	12.021	4.79285	19.0782	8.88873	3.97214	0.148348	0.553903
bcl-7	80.1403	57.5142	99.6307	59.2582	26.3039	0.148345	0.635936
cdh-5	20.0351	11.9821	23.3178	20.7404	6.74802	0.148098	0.614699
prdx-2	208.365	268.4	239.538	308.143	90.87	0.148056	0.543852
R04B3.2	36.0631	4.79285	19.0782	35.5549	8.47005	0.14805	0.616409
pqn-21	64.1122	50.3249	72.0733	62.2211	22.0629	0.147817	0.64023
F26E4.6	1029.8	1248.54	1182.85	1377.75	429.223	0.147744	0.405282
lag-1	28.0491	64.7035	57.2346	59.2582	18.5604	0.147695	0.645023
F32H2.11	4.00701	9.5857	16.9584	8.88873	3.49838	0.147496	0.539892
pph-6	68.1193	76.6856	74.1931	97.776	28.0984	0.147438	0.6327
T20D3.5	20.0351	19.1714	23.3178	29.6291	8.17417	0.147369	0.629617
T22F3.3	56.0982	115.028	91.1515	115.553	33.5143	0.147341	0.630259
C50B8.4	16.0281	35.9464	23.3178	47.4065	10.8836	0.147331	0.638657
snr-1	172.302	256.418	231.058	263.699	81.914	0.147323	0.558882
Y57A10A.23	312.547	395.41	356.127	450.362	134.334	0.147309	0.502811
C50B6.3	36.0631	38.3428	44.5158	47.4065	14.7536	0.147206	0.646654
Y71H2AL.2	0	23.9643	16.9584	23.7033	5.73243	0.14719	0.585515
T07A9.10	40.0701	35.9464	40.2762	53.3324	15.046	0.147165	0.646756
[truncated: 7,962 more rows]
